# Supplementary material for: Pleiotropic Effects of PhaR Regulator in Bradyrhizobium diazoefficiens Microaerobic Metabolism
Source: Int J Mol Sci. 2024 Feb 10;25(4):2157. doi: 10.3390/ijms25042157 (PMC10888616; doi:10.3390/ijms25042157)
Supplement: Supplementary file 1 [file ijms-25-02157-s001.zip]

Archive with 12 entries (12 files):
- Quelas_et_al_Figure S1.tif
- Quelas_et_al_Figure S2.tif
- Quelas_et_al_Figure S3.tif
- Quelas_et_al_Figure S4.tif
- Quelas_et_al_Legends_to_Supplementary_Figures_and_Tables.pdf
- Quelas_et_al_Table S1.xlsx
- Quelas_et_al_Table S2.xlsx
- Quelas_et_al_Table S3.xlsx
- Quelas_et_al_Table S4.xlsx
- Quelas_et_al_Table S5.docx
- Quelas_et_al_Table S6.xlsx
- Quelas_et_al_Table S7.pdf
