# Supplementary material for: Pleiotropic Effects of PhaR Regulator in Bradyrhizobium diazoefficiens Microaerobic Metabolism
Source: Int J Mol Sci. 2024 Feb 10;25(4):2157. doi: 10.3390/ijms25042157 (PMC10888616; doi:10.3390/ijms25042157)
Supplement: Supplementary file 1 [file ijms-25-02157-s001.zip › Quelas_et_al_Table S1.xlsx]

## Sheet: Overview
Sheet name	Explanation
A	733 genes whose expression is decreased in the phaR mutant compared to the wild type, both grown in Götz medium supplemented with mannitol under microaerobic conditions (0.5% O2), fold change (FC) ≤ −2.
B	482 genes whose expression is increased in the phaR mutant compared to the wild type, both grown in Götz medium supplemented with mannitol under microaerobic conditions (0.5% O2), FC ≥ 2.
References
1	Kaneko, T,; Nakamura, Y; Sato, S.; Minamisawa, K.; Uchiumi, T.; Sasamoto, S.; Watanabe, A.; Idesawa, K.; Iriguchi, M.; Kawashima, K.; et al. Complete genomic sequence of nitrogen-fixing symbiotic bacterium Bradyrhizobium japonicum USDA 110. DNA Res. 2002, 9, 189–197.

## Sheet: A
Datasheet A. 733 genes whose expression is decreased in the phaR mutant compared to the wild type, both grown in Götz medium supplemented with mannitol under microaerobic conditions (0.5% O2), fold change (FC) ≤ −2.
Locus taga	Gene nameb	Descriptionc	FC (phaR vs. WT)d
blr1743	nifD	nitrogenase molybdenum-iron protein alpha chain	-101.7
blr1770	nifQ	molybdenum processing protein	-84.86
blr1769	nifH	dinitrogenase reductase protein	-77.3
bll3871	-	AcrB-AcrD-AcrF family protein	-72.81
blr1744	nifK	nitrogenase molybdenum-iron protein beta chain	-70.61
blr1755	-	R. etli iscN homolog	-60.09
bsr1757	fixU	nitrogen fixation protein	-58.76
blr2132	-	unknown protein	-55.66
bll3872	-	HlyD family secretion protein	-55.06
blr6951	modA	molybdenum ABC transporter Molybdate-binding protein	-53.62
bsl5891	-	hypothetical protein	-53.15
blr2106	ectC	L-ectoine synthase	-50.54
blr1745	nifE	nitrogenase molybdenum-cofactor synthesis protein	-42.31
blr1756	nifS	nitrogenase metalloclusters biosynthesis protein	-40.47
blr3010	-	probable ornithine aminotransferase (EC 2.6.1.13)	-35.04
bll5890	-	monocarboxylic acid permease	-35.03
blr2131	-	probable oxygenase	-34.63
blr1765	fer2	ferredoxin	-34.58
blr2146	-	dehydrogenase	-33.75
blr1747	nifX	iron-molibdenum cofactor processing protein	-33.31
blr1233	-	putative sulfonate binding protein	-33.2
bll2060	groES	GroES3 chaperonin	-32.51
blr2144	CYP112	cytochrome P-450 BJ-1	-32.04
blr1746	nifN	nitrogenase molybdenum-cofactor synthesis protein	-31.79
bll6452	acd	acyl-CoA dehydrogenase	-31.57
blr1748	-	hypothetical protein	-31.19
bsr1739	-	ferredoxin	-29.97
bll1754	-	hypothetical protein	-29.84
blr2143	-	similar to cytochrome P450-family protein	-29.34
blr6952	modB	molybdenum ABC transporter permease protein	-28.45
blr1604	-	ABC transporter ATP-binding protein	-28.34
blr1601	-	ABC transporter substrate-binding protein	-28.31
bll6451	-	probable alkanesulfonate monooxygenase (EC 1.1.-.-)	-28.28
blr2133	-	hypothetical protein	-26.54
bll1906	-	N-acetyltransferase NrgA homolog	-25.78
bll6455	-	ABC transporter substrate-binding protein	-24.64
blr2134	-	hypothetical protein	-24.5
bll6454	-	ABC transporter permease protein	-24.17
bll6450	-	probable substrate-binding protein	-22.66
bll1872	-	hypothetical protein	-22.36
blr6456	ssuA	probable aliphatic sulfonates binding protein	-21.72
bll6453	-	ABC transporter ATP-binding protein	-20.15
bll2059	groEL	GroEL3 chaperonin	-19.6
bll7009	-	aliphatic sulfonate ABC transporter permease protein	-19.38
bll7010	ssuD	sulfonate monooxygenase	-19.14
bll2004	-	unknown protein	-18.78
blr2583	cbbT	transketolase	-17.79
blr2135	-	hypothetical protein	-17.41
blr2038	fixA	electron transfer flavoprotein beta chain	-17.33
bsr1749	-	hypothetical protein	-17.31
bsr1764	-	unknown protein	-17.01
blr2585	cbbL	ribulose 1,5-bisphosphate carboxylase-oxygenase large subunit	-16.44
blr1759	nifB	FeMo cofactor biosynthesis protein	-16.22
bll1944	-	hypothetical protein	-16.15
bll1777	ahpC	alkyl hydroperoxide reductase	-16.07
blr2136	-	putative aminotransferase (EC 2.6.1.-)	-15.8
blr1603	-	ABC transporter permease protein	-15.64
bsr1750	fer3	ferredoxin	-15.62
bsr1758	-	unknown protein	-15.42
blr2145	CYP114	cytochrome P-450 BJ-3	-15.33
bll6449	-	hypothetical protein	-15.11
blr1905	-	unknown protein	-14.88
blr1771	nifW	nitrogenase stabilizing-protective protein	-14.72
bll8310	-	unknown protein	-14.58
bll8232	-	hypothetical protein	-14.43
blr1964	-	putative sugar hydrolase	-14.39
blr1600	-	nitrilotriacetate monooxygenase	-13.88
blr1850	-	unknown protein	-13.58
blr0274	-	unknown protein	-13.53
blr2037	nifA	nif-specific regulatory protein	-13.46
blr1602	-	ABC transporter permease protein	-13.35
bsr1232	-	hypothetical protein	-13.28
blr1761	nifZ	iron-sulfur cofactor synthesis protein	-12.93
bsr2010	-	unknown protein	-12.74
blr2581	cbbF	putative D-fructose-1,6-bisphosphatase protein	-12.49
blr1774	fixC	flavoprotein	-12.44
blr2042	-	hypothetical protein	-12.44
blr2584	cbbA	putative fructose-1,6-bisphosphate aldolase protein	-12.24
blr1912	-	unknown protein	-12.23
blr2011	-	unknown protein	-12.21
blr2098	bioD	dethiobiotin synthase	-12.17
bll1943	-	hypothetical protein	-12.02
blr2036	fixR	oxidoreductase	-11.96
bll0026	-	probable dehydrogenase	-11.69
bll1981	-	hypothetical protein	-11.66
bll1767	-	hypothetical protein	-11.62
blr0028	-	hypothetical protein	-11.56
bll2063	nrgC	phenolhydroxylase homolog	-11.44
bll6194	-	hypothetical protein	-11.42
blr2099	bioA	adenosylmethionine-8-amino-7-oxononanoate aminotransferase	-11.42
blr2108	-	probable peptide synthetase	-11.34
blr1773	fixB	electron transfer flavoprotein alpha chain	-11.13
bsr1760	frxA	ferredoxin-like protein	-11.13
bll6975	-	hypothetical protein	-10.98
bll6950	modD	putative pyrophosphorylase (EC 2.4.2.-)	-10.97
blr2148	fpps	farnesyl diphosphate synthase	-10.83
blr1361	-	hypothetical protein	-10.74
blr2039	-	unknown protein	-10.69
blr0241	-	1-aminocyclopropane-1-carboxylate deaminase (EC 4.1.99.4)	-10.28
blr3682	-	hypothetical protein	-10.27
bll6903	-	outer membrane lipoprotein	-10.26
blr3679	-	putative monooxygenase component	-10.22
bll2085	-	hypothetical protein	-10.16
bll2067	nfeC	nodulate formation efficiency C protein	-9.98
bll7008	-	aliphatic sulfonate ABC transporter ATP-binding protein	-9.96
blr1763	-	unknown protein	-9.68
bll6477	-	ABC transporter ATP-binding protein	-9.57
blr1726	-	unknown protein	-9.46
blr2097	bioF	8-amino-7-oxononanoate synthase	-9.44
bll8229	-	hypothetical protein	-9.43
blr1719	modB	molybdenum transport system permease protein	-9.23
blr2588	-	ribulose-phosphate 3-epimerase	-9.07
bll6976	-	hypothetical protein	-9.03
blr1049	fdx	ferrodoxin	-8.98
bll7011	-	ABC transporter aliphatic-sulfonate-binding protein	-8.92
bll0025	-	67 kDa Myosin-crossreactive streptococcal antigen homolog	-8.89
blr2586	cbbS	ribulose 1,5-bisphosphate carboxylase-oxygenase small subunit	-8.71
bsr1775	fixX	probable ferredoxin	-8.69
bll2066	-	hypothetical protein	-8.64
bsr0029	-	unknown protein	-8.56
bsl8228	-	unknown protein	-8.41
blr6531	-	hypothetical protein	-8.33
bsl1208	-	hypothetical protein	-8.21
blr2041	-	unknown protein	-8.03
blr2582	cbbP	putative phosphoribulokinase protein	-7.98
bsl1637	-	unknown protein	-7.84
bll1791	-	hypothetical protein	-7.8
bll6838	cbbY	probable CbbY-CbbZ-GpH-YieH family hydrolase	-7.4
blr2096	panD	aspartate 1-decarboxylase precursor	-7.4
blr1851	-	unknown protein	-7.39
bll4732	-	putative phytoene synthase	-7.34
bll8231	-	putative gamma-glutamyltranspeptidase (EC 2.3.2.2)	-7.26
blr4505	-	hypothetical protein	-7.17
bll7635	-	unknown protein	-7.16
blr6533	-	hypothetical protein	-7.13
bll2909	-	probable amino acid binding protein	-7.01
blr2694	-	VirG-like two component response regulator	-6.95
blr0987	mccA	3-methylcrotonyl-CoA carboxylase alpha subunit (EC 6.4.1.4)	-6.94
bll2094	-	transcriptional regulatory protein GntR family	-6.92
bll1790	-	hypothetical protein	-6.87
bll1979	-	hypothetical protein	-6.86
blr6532	-	putative dehydrogenase	-6.78
bll3375	-	probable dehydrogenase	-6.73
bll2021	nodD2	transcriptional regulatory protein LysR family	-6.72
blr1050	-	branched chain amino acid transport system substrate binding protein	-6.67
blr3626	-	putative short chain dehydrogenase	-6.64
blr1753	-	hypothetical protein	-6.57
blr1482	-	ABC transporter sulfate-binding protein	-6.56
blr2101	panB	3-methyl-2-oxobutanoate hydroxymethyltransferase	-6.51
blr1814	nolU	nodulation protein	-6.46
blr2359	-	hypothetical protein	-6.44
blr3681	-	hypothetical protein	-6.35
bll2420	-	hypothetical protein	-6.28
blr6787	-	unknown protein	-6.25
bll0510	-	hypothetical protein	-6.24
bsl1871	-	unknown protein	-6.15
bll7831	-	transcriptional regulatory protein MarR family	-6.13
blr2358	-	probable glycosyl transferase	-6.13
blr2587	cbbX	probable CbbX protein	-6.1
bll2091	pabA	para-aminobenzoate synthase glutamine amidotransferase component II	-6.05
bll1980	-	hypothetical protein	-6.04
blr6047	-	putative oxidoreductase protein	-6.03
blr2147	CYP117	cytochrome P-450 BJ-4	-6.01
bll7628	-	hypothetical protein	-5.99
blr1880	-	transcriptional regulatory protein LuxR family	-5.98
blr2272	-	putative porin precursor	-5.98
bll2092	pabB	para-aminobenzoate synthase component I	-5.97
bll1776	ahpD	alkyl hydroperoxide reductase	-5.95
blr2668	-	hypothetical protein	-5.95
blr6213	mxaF'	methanol dehydrogenase large subunit-like protein	-5.95
bll2046	-	unknown protein	-5.92
blr7949	phnM	phosphonate metabolism protein	-5.92
blr3918	-	ABC transporter substrate-binding protein	-5.89
blr3919	-	ABC transporter permease protein	-5.82
bll1938	-	unknown protein	-5.81
bll7617	-	hypothetical protein	-5.75
bll2065	icfA	carbonic anhydrase	-5.67
bll2956	-	gluconolactonase precursor	-5.65
blr6214	-	putative cytochrome c protein	-5.64
blr3680	-	hypothetical protein	-5.59
blr3721	aceF	dihydrolipoamide S-acetyltransferase (EC 2.3.1.12)	-5.58
blr7834	-	ABC transporter ATP-binding protein	-5.43
blr2095	bioB	biotin synthetase	-5.4
bll2692	-	putative glycosyltransferase	-5.36
blr7833	-	ABC transporter ATP-binding-permease protein	-5.35
bll6469	-	malic enzyme	-5.35
bll7803	-	putative enoyl-CoA hydratase (EC 4.2.1.17)	-5.34
blr2360	-	hypothetical protein	-5.32
blr8224	-	unknown protein	-5.29
bll2908	-	hypothetical protein	-5.28
blr2913	-	probable ABC transporter permease protein	-5.28
bll6941	hupL	uptake hydrogenase large subunit	-5.14
blr1879	-	hypothetical protein	-5.13
blr7077	hmuT	hemin ABC transporter hemin-binding protein	-5.06
blr2696	-	cytochrome C peroxidase	-5.05
bll2910	-	class III aminotransferase	-5.02
blr1847	-	VirK protein homolog	-5.02
bll7402	serC	phosphoserine aminotransferase	-4.91
blr7065	-	probable ABC transporter permease protein	-4.88
bll0048	-	hypothetical protein	-4.86
bll4540	-	ABC transporter permease protein	-4.84
bll8230	-	unknown protein	-4.84
bsr0862	-	unknown protein	-4.84
blr7289	luxA2	putative alkanal monooxygenase	-4.78
blr6437	-	gluconolactonase precursor (EC 3.1.1.17)	-4.77
blr1198	-	putative cytochrome P460	-4.74
blr3225	-	oxidoreductase	-4.74
bsr2008	-	unknown protein	-4.71
blr1752	-	host-inducible protein A homolog	-4.69
bll1766	-	outer membrane protein	-4.68
blr2100	-	unknown protein	-4.66
blr3677	-	putative monooxygenase component	-4.65
bll5782	-	ABC transporter sugar-binding protein	-4.62
blr2056	-	putative transposase	-4.56
bll6974	-	unknown protein	-4.5
bsl2048	-	unknown protein	-4.5
bll2018	-	similar to ABC transporter, amino acid binding protein	-4.49
bll2045	-	unknown protein	-4.49
blr1971	-	putative peptidase	-4.47
bll7007	-	putative oxidoreductase	-4.46
blr2841	-	hypothetical protein	-4.45
blr2333	pcaH	protocatechuate 3,4-dioxygenase beta chain	-4.42
bll0896	-	putative oxidoreductase	-4.41
bll2639	-	hypothetical protein	-4.41
bll2047	-	unknown protein	-4.39
blr6140	-	unknown protein	-4.37
bll1718	dctA	C4-dicarboxylate transport protein	-4.36
blr6209	-	unknown protein	-4.36
blr1954	-	unknown protein	-4.34
blr3566	-	ABC transporter substrate-binding protein	-4.33
bll7626	-	hypothetical protein	-4.31
bll7627	-	hypothetical protein	-4.31
blr3224	-	ABC transporter ATP-binding protein	-4.29
blr7868	-	ABC transporter substrate-binding protein	-4.27
bll3299	-	acyl-CoA dehydrogenase	-4.23
blr7061	-	hypothetical protein	-4.22
bsr2152	-	unknown protein	-4.22
bll6292	hlyD	probable Hemolysin secretion protein D	-4.21
bsl7159	-	unknown protein	-4.19
blr2150	-	hypothetical protein	-4.18
bll0805	-	hypothetical protein	-4.16
bll6940	hupC	HupC protein	-4.14
bsr1820	rhcS	RhcS protein	-4.14
blr1720	hupS	uptake hydrogenase small subunit precursor homolog	-4.13
blr3873	-	transcriptional regulatory protein TetR family	-4.09
bll2019	nolA	transcriptional regulatory protein MerR family	-4.09
bll2093	-	hypothetical protein	-4.09
bll6939	hupD	HupD protein	-4.05
blr6953	modC	molybdenum ABC transporter ATP-binding protein	-4.05
blr3920	-	ABC transporter permease protein	-4.04
bll6293	-	HlyB-MsbA family ABC transporter	-4.03
blr0030	-	recombinase	-4.02
bll0465	-	hypothetical protein	-4.01
blr7827	-	ABC transporter substrate-binding protein	-4
bll2017	-	similar to ABC transporter, amino acid binding protein	-3.99
blr2269	-	ABC transporter sugar-binding protein	-3.99
blr2149	-	hypothetical protein	-3.98
bll2667	-	probable Ats family arylsulfatase	-3.96
bll8308	-	unknown protein	-3.96
blr8064	-	hypothetical protein	-3.95
blr3683	-	chaperonin GroEL	-3.88
bll2304	-	probable ABC transporter, substrate binding protein	-3.86
blr2695	-	unknown protein	-3.86
bll1875	-	hypothetical protein	-3.85
bll8223	-	unknown protein	-3.83
blr0337	-	putative carbon monoxide dehydrogenase medium chain (EC 1.2.99.2)	-3.82
bll7095	dctA	C4-dicarboxylate transport protein	-3.8
blr2068	-	5-methyltetrahydropteroyltriglutamate-homocysteine S-methyltransferase (EC 2_1_1_14)	-3.79
blr3221	-	ABC transporter substrate-binding protein	-3.77
bsr1907	-	unknown protein	-3.77
bll2049	trpD	anthranilate phosphoribosyltransferase	-3.76
bll5462	-	hypothetical metabolite transport protein	-3.75
bll7927	-	hypothetical protein	-3.75
bll6121	-	probable sulfite oxidase	-3.74
bll6183	-	hypothetical protein	-3.72
blr2591	dop	serine protease DO-like protease	-3.7
bll1593	-	unknown protein	-3.68
bsr7633	-	unknown protein	-3.68
bll0980	-	probable acid-CoA ligase	-3.67
blr1721	hupL	uptake hydrogenase large subunit homolog	-3.67
bll4315	-	putative O-antigen export system ATP-binding protein homolog	-3.66
bll0076	-	unknown protein	-3.65
blr0103	-	probable oxidoreductase	-3.65
blr0917	-	ABC transporter substrate-binding protein	-3.64
bll1594	-	unknown protein	-3.63
bll8309	-	unknown protein	-3.61
bsl7612	-	hypothetical protein	-3.61
blr7270	-	probable acyl-CoA dehydrogenase (EC 1.3.99.3)	-3.6
blr7848	-	probable substrate-binding protein	-3.6
bsl4437	-	unknown protein	-3.6
bll7689	-	putative monooxygenase protein	-3.59
blr7258	-	probable sulfite:cytochrome c oxidoreductase subunit B	-3.58
bll0782	rbfA	ribosome-binding factor A	-3.56
bll8195	-	probable group II intron, maturase-reverse transcriptase	-3.55
blr7447	-	hypothetical protein	-3.54
blr7618	-	hypothetical protein	-3.53
blr1091	pstS	ABC transporter phosphate-binding protein	-3.52
blr6671	-	dehydrogenase	-3.52
blr7631	-	putative MutT-nudix family protein	-3.52
blr6150	-	ABC transporter permease protein	-3.49
blr0228	-	hypothetical protein	-3.45
blr7484	-	hypothetical zinc protease	-3.45
bll6434	-	C4-dicarboxylate-binding protein	-3.44
blr2077	-	rtxA homolog	-3.44
blr3220	-	hypothetical protein	-3.43
blr4982	-	hypothetical protein	-3.43
blr6186	-	esterase D	-3.43
bll6294	-	unknown protein	-3.4
bll6120	-	putative sulfite oxidase cytochrome subunit	-3.39
blr3703	flaN	probable flagellar hook-associated protein	-3.38
blr0155	-	two-component response regulator	-3.37
blr7825	-	ABC transporter permease protein	-3.36
blr7832	-	ABC transporter permease protein	-3.34
bll7766	-	hypothetical protein	-3.34
blr1852	-	similar to pantoate--beta-alanine ligase	-3.34
blr7064	-	probable ABC transporter substrate-binding protein	-3.34
blr0336	-	carbon monoxide dehydrogenase large chain	-3.33
blr6189	-	hypothetical protein	-3.33
bll0591	-	hypothetical protein	-3.32
blr1892	rbsK	ribokinase	-3.32
blr3675	-	putative alcohol dehydrogenase (EC 1.1.1.1)	-3.32
blr5359	-	unknown protein	-3.31
blr7922	-	ABC transporter substrate-binding protein	-3.3
bll1493	tfdA	alpha-ketoglutarate-dependent 2,4-dichlorophenoxyacetate dioxygenase (EC 1.14.11.-)	-3.28
blr2921	-	hypothetical protein	-3.28
bll6942	hupS	uptake hydrogenase precursor	-3.27
bll4707	-	hypothetical protein	-3.26
blr8234	-	unknown protein	-3.26
bsr2005	-	unknown protein	-3.25
blr1727	hupH	HupH protein homolog	-3.24
bll2012	-	hypothetical protein	-3.23
blr0530	-	hypothetical protein	-3.23
bll7639	-	putative alcohol dehydrogenase(EC 1.1.99.8)	-3.22
blr3326	-	probable hydantoin utilization protein	-3.22
bsl3606	-	unknown protein	-3.21
bsl5757	-	unknown protein	-3.2
blr3222	-	ABC transporter permease protein	-3.19
blr4478	-	hypothetical protein	-3.17
blr6955	-	unknown protein	-3.17
blr2947	-	probable acyl-CoA dehydrogenase (EC 1.3.99.3)	-3.15
blr3921	-	hypothetical protein	-3.15
blr0305	-	unknown protein	-3.14
blr0919	-	ABC transporter ATP-binding protein	-3.14
blr2084	-	putative glutamine synthetase	-3.14
bll1230	-	3-oxoacyl-[acyl-carrier-protein] reductase (EC 1.1.1.100)	-3.13
bll7401	serA	D-3-phosphoglycerate dehydrogenase	-3.13
blr7823	-	ABC transporter ATP-binding protein	-3.13
blr7829	-	hypothetical protein	-3.13
blr8198	-	unknown protein	-3.13
blr5302	-	HlyD family secretion protein	-3.12
bsl2020	-	hypothetical protein	-3.12
blr1483	-	sulfate ABC transporter permease protein	-3.11
blr7694	-	hypothetical protein	-3.11
bll0979	-	hypothetical protein	-3.1
blr1992	-	unknown protein	-3.1
blr2102	panC	pantoate--beta-alanine ligase	-3.1
blr2837	-	hypothetical protein	-3.08
blr3678	-	putative oxidoreductase	-3.08
blr7491	-	putative 2-keto-gluconate dehydrogenase	-3.08
bsl7682	-	unknown protein	-3.06
bll3318	-	ABC transporter ATP-binding protein	-3.04
blr0985	-	hypothetical protein	-3.04
blr1516	acrB	RND multidrug efflux transporter	-3.02
blr7824	-	ABC transporter ATP-binding protein	-3.02
blr2334	pcaG	protocatechuate 3,4-dioxygenase alpha chain	-3.01
bll1951	-	unknown protein	-3
blr2470	-	hypothetical protein	-3
bsr1723	hupD	HupD protein homolog	-3
bll2009	-	hypothetical protein	-2.99
bll4985	-	hypothetical protein	-2.99
bll7946	phoD	phosphonates-binding periplasmic protein precursor	-2.99
bll8036	-	unknown protein	-2.99
blr1768	-	unknown protein	-2.99
blr3917	-	ABC transporter ATP-binding protein	-2.98
blr4500	-	probable ABC transporter permease protein	-2.96
bll5301	-	two-component response regulator	-2.95
blr6045	-	hypothetical protein	-2.95
bsl2782	-	hypothetical protein	-2.94
bsl6734	-	hypothetical protein	-2.94
bsr1956	-	hypothetical protein	-2.94
bll4303	-	putative amidase	-2.93
bll3914	-	oxidoreductase	-2.92
bll6809	-	hypothetical protein	-2.92
bll2674	-	ABC transporter sugar-binding protein	-2.9
blr1738	aldA	alanine dehydrogenase	-2.9
blr2382	lspL	UDP-glucuronic acid epimerase	-2.9
blr6990	-	hypothetical protein	-2.89
bll0177	-	hypothetical protein	-2.87
bll1636	-	unknown protein	-2.86
blr3906	exbB	biopolymer transport protein	-2.86
blr6215	adhC	alcohol dehydrogenase class III	-2.86
bll7613	-	hypothetical protein	-2.85
blr3223	-	ABC transporter permease protein	-2.85
blr3922	kdgK	2-dehydro-3-deoxygluconokinase	-2.85
bll0075	-	unknown protein	-2.84
bll1058	-	ABC transporter substrate-binding protein	-2.84
bll1634	-	unknown protein	-2.84
bll3107	-	unknown protein	-2.84
bll7792	-	unknown protein	-2.84
bll7801	-	putative dehydrogenase	-2.84
blr4356	-	hypothetical protein	-2.84
bll8196	-	putative outer-membrane immunogenic protein precursor	-2.83
blr2290	-	unknown protein	-2.83
blr4842	-	ABC transporter substrate-binding protein	-2.83
bll2087	-	unknown protein	-2.82
blr1485	-	sulfate ABC transporter ATP-binding protein	-2.8
blr1722	hupC	HupC protein homolog	-2.8
blr2281	-	putative 2-pyrone-4,6-dicarbaxylate hydrolase	-2.8
blr7794	-	unknown protein	-2.8
blr0529	-	unknown protein	-2.79
blr2103	-	unknown protein	-2.79
bsr7683	-	unknown protein	-2.79
bll1978	-	hypothetical protein	-2.77
bsl2402	-	hypothetical protein	-2.77
bll7899	-	putative acyl-CoA dehydrogenase (EC 1.3.99.-)	-2.76
blr1724	-	HupD protein homolog	-2.76
blr4417	-	unknown protein	-2.76
bsr1628	-	unknown protein	-2.75
blr5276	-	hypothetical protein	-2.74
bsr1725	hupF	HupF protein homolog	-2.74
bll0590	-	putative cytochrome C4 precursor	-2.73
bll1751	-	unknown protein	-2.73
bll5275	-	transcriptional regulatory protein GntR family	-2.73
bll2040	-	unknown protein	-2.71
bll7804	-	3-hydroxyacyl-CoA dehydrogenase type II	-2.71
bll7693	-	unknown protein	-2.7
blr1402	-	hypothetical protein	-2.7
blr2932	-	hypothetical protein	-2.7
bll2003	-	unknown protein	-2.69
blr6190	-	ABC transporter ATP-binding protein	-2.69
bsr2151	-	unknown protein	-2.69
bll1054	-	ABC transporter ATP-binding protein	-2.68
blr0003	-	hypothetical protein	-2.68
bll1491	-	hypothetical protein	-2.67
bll3856	-	probable medium-chain-fatty-acid--CoA ligase (EC 6.2.1.-)	-2.67
blr6465	-	putative steroid monooxygenase (EC 1.14.99.-)	-2.67
bsl8249	cspA	cold shock protein	-2.67
bll2378	-	unknown protein	-2.66
bll6962	-	transcriptional regulatory protein AraC family	-2.66
bll7014	-	Similar to OpgC protein	-2.65
blr8306	-	putative transposase	-2.65
bsr1910	-	hypothetical protein	-2.65
bll2911	-	hypothetical protein	-2.64
bll4326	-	putative methyl-accepting chemotaxis protein	-2.64
bll8149	-	hypothetical protein	-2.64
blr0444	-	hypothetical protein	-2.64
blr7865	-	probable substrate-binding protein	-2.64
bll0839	-	hypothetical protein	-2.63
bll3937	-	hypothetical protein	-2.63
bll2302	-	hypothetical protein	-2.62
blr1515	acrA	RND multidrug efflux membrane permease	-2.62
bll2176	-	two-component hybrid sensor and regulator	-2.61
bll7540	glcF	glycolate oxidase iron-sulfur subunit	-2.61
blr1123	-	ABC transporter sugar-binding protein	-2.61
blr5346	-	putative hydrolase	-2.61
bll3754	gph	phosphoglycolate phosphatase	-2.58
bll7898	-	alcohol dehydrogenase	-2.58
blr6185	-	two-component response regulator	-2.58
blr7269	-	putative acyl-CoA dehydrogenase	-2.58
bll6198	-	hypothetical protein	-2.57
blr0276	-	hypothetical protein	-2.57
blr6742	-	putative glutamate synthase small subunit	-2.57
bll3788	-	hypothetical protein	-2.56
bll3913	fabG	3-oxoacyl-(acyl-carrier protein) reductase	-2.56
bll6448	-	unknown protein	-2.56
blr1386	-	hypothetical protein	-2.56
blr2090	-	unknown protein	-2.56
blr8197	-	probable partition protein	-2.56
bll4367	-	hypothetical protein	-2.55
bll6220	-	putative alcohol dehydrogenase precursor	-2.55
blr6482	-	putative signal peptide protein	-2.55
bll6480	-	hypothetical protein	-2.54
bll4058	-	unknown protein	-2.53
bll7562	-	hypothetical protein	-2.53
blr1408	-	hypothetical protein	-2.53
blr3226	-	ribitol kinase	-2.53
bll1329	coaL	fatty acid CoA-ligase	-2.52
bll2377	-	probable glycosyl transferase	-2.52
blr2421	-	MFS permease	-2.52
blr7418	-	hypothetical glutathione S-transferase like protein	-2.52
bll2310	-	hypothetical protein	-2.51
bll6614	-	putative esterase	-2.51
blr6191	-	ABC transporter permease protein	-2.51
bsl2064	-	unknown protein	-2.51
blr1480	-	hypothetical protein	-2.5
blr6661	-	putative glycosylase	-2.5
bsr1999	-	unknown protein	-2.5
bll6350	-	similar to tagatose-1,6-diphosphate aldolase	-2.49
blr1449	-	ABC transporter permease protein	-2.49
bll2162	-	unknown protein	-2.48
bll4057	-	probable substrate-binding protein	-2.47
blr7268	-	putative enoyl-CoA hydratase	-2.47
blr6526	-	putative acetyltransferase	-2.46
blr0328	-	hypothetical protein	-2.45
blr7561	-	hypothetical protein	-2.45
bll1595	-	unknown protein	-2.44
bll3380	-	hypothetical protein	-2.44
bll4228	-	putative ethidium resistance protein	-2.44
blr4371	-	hypothetical protein	-2.44
bll0363	-	unknown protein	-2.43
bll1318	-	hypothetical protein	-2.43
bll2376	-	probable glycosyl transferase	-2.43
bll4149	-	putative glutathione peroxidase (EC 1.11.1.9)	-2.43
blr1206	-	unknown protein	-2.43
blr4502	-	probable ABC transporter permease protein	-2.43
bll0885	-	ABC transporter ATP-binding protein	-2.42
blr4443	-	hypothetical protein	-2.42
blr4724	-	hypothetical protein	-2.42
blr4891	-	unknown protein	-2.42
bsl3938	-	putative biotinylated protein	-2.42
bll5889	-	two-component hybrid sensor and regulator	-2.41
bll6510	folA	dihydrofolate reductase	-2.41
blr2912	-	probable ABC transporter permease protein	-2.41
blr7822	-	transcriptional regulatory protein IclR family	-2.41
blr7847	-	putative 4-hydroxybenzoyl-CoA thioesterase (EC 3.1.2.23)	-2.41
bll1056	-	ABC transporter permease protein	-2.4
bll4389	aroG	phospho-2-dehydro-3-deoxyheptonate aldolase (EC 4.1.2.15)	-2.4
blr2929	-	hypothetical protein	-2.4
bll1802	-	unknown protein	-2.39
blr0219	hemK	protoporphyrinogen oxidase	-2.39
blr3008	-	hypothetical protein	-2.39
bsr2088	-	putative transposase	-2.39
bll4612	ndvC	putative beta (1-6) glucans synthase	-2.38
blr2289	-	unknown protein	-2.38
blr4501	-	probable ABC transporter ATP-binding protein	-2.38
blr6719	-	hypothetical protein	-2.38
blr7078	hmuU	hemin ABC transporter permease protein	-2.38
blr1893	fabG	3-oxoacyl-[acyl-carrier-protein] reductase (EC 1.1.1.100)	-2.37
blr7060	-	hypothetical protein	-2.37
bll1741	-	putative transposase	-2.36
bll2381	-	probable glycosyl transferase	-2.36
blr1495	-	oxidoreductase	-2.36
blr6216	-	hypothetical protein	-2.36
blr1481	cysH	phosphoadenosine phosphosulfate reductase (EC 1.8.4.8)	-2.35
blr3745	-	periplasmic mannitol-binding protein	-2.35
blr6059	-	putative cyclase	-2.35
bll0830	dnaA	chromosomal replication initiator protein	-2.34
bll0888	-	hypothetical protein	-2.34
blr8218	-	putative transposase	-2.34
bsr1505	-	unknown protein	-2.34
bll0796	-	hypothetical protein	-2.33
blr3585	-	unknown protein	-2.33
blr4441	-	hypothetical protein	-2.33
blr7629	-	hypothetical protein	-2.33
blr7844	fad	enoyl-CoA hydratase	-2.33
bsr2072	-	unknown protein	-2.33
bll0774	-	unknown protein	-2.32
bll7255	-	hypothetical protein	-2.32
bll7800	-	putative acyl-CoA dehydrogenase	-2.32
blr3649	-	putative acetyltransferase	-2.32
bll0144	-	substrate-binding protein	-2.31
bll0526	-	hypothetical protein	-2.31
bll3061	-	hypothetical protein	-2.31
bll5899	-	hypothetical protein	-2.31
blr2214	-	hypothetical protein	-2.31
blr2952	-	probable enoyl-CoA hydratase (EC 4.2.1.17)	-2.31
blr6748	-	unknown protein	-2.3
bll2482	-	putative 6-pyruvoyl tetrahydrobiopterin synthase (EC 4.6.1.10)	-2.3
bll5733	nrtB	nitrate ABC transporter permease protein	-2.3
bll7286	poxB	Pyruvate oxidase	-2.3
bll8227	-	hypothetical protein	-2.3
blr0299	-	transcriptional regulator	-2.3
blr6199	-	ABC transporter substrate-binding protein	-2.3
bll1380	tlpA	thioredoxin-like protein	-2.29
blr0683	pyrF	orotidine 5-monophosphate	-2.29
blr3187	-	ABC transporter ATP-binding protein	-2.29
blr7490	-	hypothetical protein	-2.29
bll0990	-	peptide ABC transporter ATP-binding protein	-2.28
bll2914	-	probable amidase	-2.28
bll6168	-	hypothetical protein	-2.28
blr0312	-	peptide ABC transporter ATP-binding protein	-2.28
blr0684	-	hypothetical protein	-2.28
blr4030	-	hypothetical protein	-2.28
bsl6119	-	unknown protein	-2.28
bll0994	-	probable acid-CoA ligase	-2.27
bll1055	-	ABC transporter ATP-binding protein	-2.27
bll2817	-	gluconolactonase precursor	-2.27
bll3051	-	hypothetical protein	-2.27
bll7292	-	probable pyruvate carboxylase	-2.27
blr0056	-	unknown protein	-2.27
blr0918	-	ABC transporter permease protein	-2.27
bsl2014	-	unknown protein	-2.27
bll2942	-	probable reductase (EC 1.1.1-)	-2.26
bll7161	-	transcriptional regulatory protein TetR family	-2.26
bll7751	-	unknown protein	-2.26
blr1484	-	sulfate ABC transporter permease protein	-2.26
blr2630	gpmB	phosphoglycerate mutase	-2.26
blr6106	-	unknown protein	-2.26
blr7826	-	ABC transporter permease protein	-2.26
bll6890	-	unknown protein	-2.25
blr6660	-	unknown protein	-2.25
bll2967	-	putative metapyrocatechase (EC 1.13.11.2)	-2.24
bll3648	-	probable glycosyl transferase	-2.24
blr2789	ccdA	cytochrome c-type biogenesis protein	-2.24
blr7845	-	long-chain-fatty-acid-CoA-ligase	-2.24
blr1542	-	putative transposase	-2.23
blr7485	-	hypothetical zinc protease	-2.23
blr2951	-	putative long-chain-fatty-acid--CoA ligase	-2.22
blr3104	-	major facilitator superfamily transporter	-2.22
blr5636	-	unknown protein	-2.22
bll3916	-	transcriptional regulatory protein LacI family	-2.21
bll4348	rhlE	ATP-dependent RNA helicase	-2.21
bll8168	-	Na+-H+ antiporter	-2.21
blr4553	-	ABC transporter substrate-binding protein	-2.21
bll0954	-	hypothetical protein	-2.2
bll1697	-	unknown protein	-2.2
bll2104	-	unknown protein	-2.2
bll4227	-	transcriptional regulatory protein TetR family	-2.2
blr1889	-	ABC transporter substrate-binding protein	-2.2
blr2827	-	hypothetical protein	-2.2
bll0118	-	hypothetical protein	-2.19
bll1412	-	unknown protein	-2.19
bll2379	-	putative polysaccharide export protein	-2.19
blr6801	-	unknown protein	-2.19
bsr6700	-	unknown protein	-2.19
bll2268	-	probable transcriptional regulator	-2.18
blr1092	pstC	phosphate ABC transporter permease protein	-2.18
blr1869	-	unknown protein	-2.18
blr4151	-	hypothetical protein	-2.18
blr0608	-	similar to ammonium transporter	-2.17
blr3344	-	ABC transporter ATP-binding protein	-2.17
blr4219	-	hypothetical protein	-2.17
blr7869	-	ABC transporter permease protein	-2.17
bll0884	-	ABC transporter permease protein	-2.16
blr2487	-	hypothetical protein	-2.16
blr8062	-	two-component response regulator	-2.16
bll5060	era	GTP-binding protein Era	-2.15
bll3238	hyuA	hydantoinase A	-2.14
blr0984	-	transcriptional regulatory protein AraC family	-2.14
bsr6295	-	unknown protein	-2.14
bll5419	-	hypothetical protein	-2.13
bll6896	-	ABC transporter ATP-binding protein	-2.13
bll7663	-	unknown protein	-2.13
blr0329	-	two-component hybrid sensor and regulator	-2.13
blr1094	pstB	phosphate ABC transporter ATP-binding protein	-2.13
blr1096	phoB	phosphate regulon, two-component response regulator	-2.13
blr4312	-	hypothetical protein	-2.13
blr6648	-	ABC transporter substrate-binding protein	-2.13
bsr3701	-	unknown protein	-2.13
bsr5172	-	unknown protein	-2.13
bll6898	-	ABC transporter permease protein	-2.12
bll7400	-	acetyl-CoA acetyltransferase	-2.12
blr1268	-	unknown protein	-2.12
blr2311	mobB	molybdopterin-guanine dinucleotide biosynthesis protein B	-2.12
blr3574	ptsH	probable Phosphocarrier protein HPr	-2.12
blr7257	-	putative oxidase	-2.12
bll5734	nrtA	ABC transporter nitrate-binding protein	-2.11
bll7155	tolQ	tolQ Protein	-2.11
blr3227	-	putative fructokinase (EC 2.7.1.4)	-2.11
bll0128	-	hypothetical protein	-2.1
bll1057	-	ABC transporter permease protein	-2.1
bll5783	-	ABC transporter permease protein	-2.1
bll7016	-	two-component hybrid sensor and regulator	-2.1
bll7080	-	unknown protein	-2.1
bll7929	-	ABC transporter ATP-binding protein	-2.1
blr1387	-	hypothetical protein	-2.1
blr2840	-	oxidoreductase	-2.1
blr3074	-	hypothetical protein	-2.1
blr8233	-	putative transposase	-2.1
bll0758	dut	deoxyuridine 5-triphosphate nucleotidohydrolase (EC 3.6.1.23)	-2.09
bll2431	-	hypothetical protein	-2.09
bll8244	-	unknown protein	-2.09
blr2197	-	unknown protein	-2.09
blr2981	-	hypothetical protein	-2.09
blr4308	prfB	peptide chain release factor 2	-2.09
blr4364	-	putative haloacid dehalogenase	-2.09
blr5304	-	ABC transporter permease protein	-2.09
blr6118	-	hypothetical protein	-2.09
blr7031	-	hypothetical protein	-2.09
bsl1845	-	unknown protein	-2.09
bll6058	-	dicarboxylate transporter, DctP subunit family	-2.08
blr1266	-	hypothetical protein	-2.08
blr3200	-	ABC transporter sugar-binding protein	-2.08
blr4184	-	probable ATP-binding protein	-2.08
blr4309	-	putative oxidoreductase	-2.08
bsl8092	-	hypothetical protein	-2.08
bll1855	-	putative transposase	-2.07
bll2731	-	probable ABC transporter substrate-binding protein	-2.07
bll3386	-	transcriptional regulatory protein AraC family	-2.07
bll5129	-	NTP pyrophosphohydrolase, MutT family	-2.07
bll5784	-	ABC transporter ATP-binding protein	-2.07
blr1894	-	probable phosphotransferase	-2.07
blr2564	-	hypothetical protein	-2.07
bsr2847	-	unknown protein	-2.07
bll2619	alkK	medium-chain-fatty-acid--CoA ligase (EC 6.2.1.-)	-2.06
bll2680	-	probable dehydrogenase (EC 1.1.1.-)	-2.06
bll3235	-	unknown protein	-2.06
bll6696	-	probable amino-acid acetyltransferase	-2.06
blr1311	-	outer membrane protein	-2.06
blr1513	-	hypothetical protein	-2.06
blr2239	-	putative methyltransferase	-2.06
blr2372	-	unknown protein	-2.06
blr3787	-	hypothetical protein	-2.06
bll1406	-	hypothetical protein	-2.05
bll3915	-	dihydroxy-acid dehydratase	-2.05
blr4586	-	putative oxidoreductase protein	-2.05
bsl4019	-	hypothetical protein	-2.05
bll6056	-	dicarboxylate transporter membrane protein	-2.04
bll6803	-	hypothetical metabolite transport protein	-2.04
bll7251	-	putative dehydrogenase	-2.04
blr0937	-	putative dioxygenase	-2.04
blr1890	-	ABC transporter permease protein	-2.04
blr3002	-	putative phytoene synthase	-2.04
blr6188	-	hypothetical protein	-2.04
blr8090	-	unknown protein	-2.04
bll3240	-	hypothetical protein	-2.03
bll3890	-	unknown protein	-2.03
blr1806	-	unknown protein	-2.03
blr2285	-	two-component response regulator	-2.03
blr6023	-	probable prepilin peptidase	-2.03
blr6947	hupC	probable Ni-Fe-hydrogenase B-type cytochrome subunit	-2.03
blr7242	-	putative cytochrome P450	-2.03
bll3242	-	ABC transporter substrate-binding protein	-2.02
bll3049	-	hypothetical protein	-2.02
bll3239	-	hypothetical protein	-2.02
bll8141	pckA	phosphoenolpyruvate carboxykinase	-2.02
blr0034	-	putative transposase	-2.02
blr0367	-	putative glucose dehydrogenase (acceptor) (EC 1.1.99.10)	-2.02
blr0806	-	hypothetical protein	-2.02
blr5112	rnr	exoribonuclease	-2.02
blr7619	-	two-component response regulator	-2.02
bll1319	fadD	long-chain-fatty-acid-CoA ligase (EC 6.2.1.3)	-2.01
bll1930	-	unknown protein	-2.01
bll3936	-	hypothetical protein	-2.01
blr0749	-	hypothetical protein	-2.01
blr2488	-	unknown protein	-2.01
blr7828	-	hypothetical protein	-2.01
bsr2635	-	hypothetical protein	-2.01
bll2380	-	probable glycosyl transferase	-2
bll5732	nrtC	ABC transporter ATP-binding protein	-2
bll7924	-	unknown protein	-2
blr2880	-	hypothetical protein	-2
blr6132	-	unknown protein	-2
a Nomenclature of the B. diazoefficiens USDA 110 genes according to Kaneko et al. [1] (GenBank acc. # NC_004463.1; RefSeq annotation; accessed on 23 November 2016). 108 genes that were also downregulated in proteomics are shaded in grey.
b Gene name according to the NCBI annotation (GenBank acc. # NC_004463.1; RefSeq annotation; accessed on 23 November 2016).
c Protein/gene product according to the NCBI annotation (GenBank acc. # NC_004463.1; RefSeq annotation; accessed on 23 November 2016).
d Fold change (FC) values of gene expression in the phaRmutant strain compared to the WT both cultured microoxically in transcriptomics experiments. Only diferentially expressed genes with FC ≤ −2 were considered.

## Sheet: B
Datasheet B. 482 genes whose expression is increased in the phaR mutant compared to the wild type, both grown in Götz medium supplemented with mannitol under microaerobic conditions (0.5% O2), FC ≥ 2.
Locus taga	Gene nameb	Descriptionc	FC (phaR vs. WT)d
blr4582	argD2	acetylornithine aminotransferase	48.89
blr3530	-	probable aromatic acid decarboxylase	14.62
blr7872	-	HlyD family secretion protein	13.92
blr7089	nirK	respiratory nitrite reductase	13.83
blr3511	soxX	probable cytochrome C	13.35
blr4357	-	hypothetical protein	12.32
bll2518	-	hypothetical protein	12.23
blr7873	-	ABC transporter ATP-binding protein	12.14
bll3115	-	hypothetical protein	11.56
bll5773	-	transcriptional regulatory protein ArsR family	11.41
blr3477	-	probable aspartate decarboxylase	11.37
blr6332	bkdA2	2-oxoisovalerate dehydrogenase beta subunit	10.96
blr4658	glk	probable Glucokinase (EC 2.7.1.2)	10.95
blr5150	-	hypothetical protein	10.87
blr6333	bkdB	lipoamide acyltransferase component of branched-chain alpha-keto acid dehydrogenase complex E2	10.47
bll4639	-	probable protease	10.14
blr4659	-	PfkB family carbohydrate kinase	10.08
blr6331	bkdA1	2-oxoisovalerate dehydrogenase alpha subunit	9.93
blr5786	-	putative integral membrane protein	9.89
bll2517	-	putative acetate kinase (acetokinase) protein	9.62
bsr4957	-	hypothetical protein	9.53
bsr4636	-	putative cation transport regulator	9.37
bll3116	-	putative phosphoribosylpyrophosphate synthetase (EC 2.7.6.1)	9.3
bll2647	-	hypothetical protein	9.11
bll6673	-	unknown protein	9.1
blr6334	lpdA	dihydrolipoamide dehydrogenase	9.07
blr4687	asd	aspartate-semialdehyde dehydrogenase	9.05
blr3457	pta	phosphate acetyltransferase (EC 2.3.1.8)	8.99
bll3460	nodN	nodulation protein N	8.96
bll3481	-	hypothetical protein	8.87
bll4645	-	hypothetical protein	8.86
blr7090	-	probable periplasmic nitrate reductase	8.78
bll7083	-	hypothetical protein	8.75
blr4358	-	similar to N-acetyl-gamma-glutamyl-phosphate reductase	8.67
bll4644	-	hypothetical protein	8.49
bll4634	-	hypothetical protein	8.47
blr3487	-	hypothetical protein	8.46
bsr0071	-	hypothetical protein	8.39
bsr4258	-	hypothetical protein	8.35
bll3480	-	hypothetical protein	8.3
bll3463	-	unknown protein	8.29
blr0471	ccmG	thiol:disulfide interchange protein	8.17
blr1670	-	unknown protein	8.17
bsl0808	-	unknown protein	8.08
bsr4956	-	unknown protein	8.06
blr2659	-	hypothetical protein	8.04
bll7990	-	unknown protein	7.96
blr4638	-	hypothetical protein	7.9
blr3815	-	putative cation-transporting ATPase (EC 3.6.3.-)	7.87
blr7874	-	ABC transporter permease protein	7.84
bll7993	-	hypothetical protein	7.77
blr4241	-	hypothetical protein	7.76
bll4643	-	hypothetical protein	7.65
blr4660	-	similar to ABC transporter	7.65
bll3117	-	putative thymidine phosphorylase (EC 2.4.2.4)	7.63
blr0469	ccmC	heme exporter protein C	7.62
bsl8210	-	unknown protein	7.61
blr4653	dnaJ	molecular chaperone DnaJ family	7.53
blr4240	-	hypothetical protein	7.47
bll0818	-	unknown protein	7.26
bll6916	-	hypothetical protein	7.26
blr3478	-	hypothetical protein	7.25
blr4654	-	hypothetical protein	7.24
bll3476	-	hypothetical membrane protein	7.23
bll6865	lafA2	flagellin	7.22
blr3456	-	hypothetical protein	7.21
blr4657	-	beta-glucosidase	7.19
blr6067	-	unknown protein	7.15
bll5081	-	putative multidrag resistance protein	7.12
blr4641	-	unknown protein	7.11
blr7345	-	unknown protein	7.03
bll7991	-	hypothetical protein	6.98
blr4655	ppsA	Phosphoenolpyruvate synthase (EC 2.7.9.2)	6.98
blr4257	-	putative hydrolase	6.97
bll7553	-	unknown protein	6.92
bll5080	-	AcrB/AcrD/AcrF family protein	6.9
blr4260	-	hypothetical protein	6.9
blr4646	-	hypothetical protein	6.89
bll7988	-	probable ATP-binding protein	6.79
blr7084	nnrR	transcriptional regulatory protein Crp family	6.77
blr2762	-	hypothetical protein	6.76
bll6073	phaC2	probable poly-beta-hydroxybutyrate polymerase (EC 2.3.1.-)	6.75
blr3458	ackA2	putative acetate kinase (acetokinase) protein	6.6
blr7054	-	hypothetical protein	6.57
blr7037	napD	periplasmic nitrate reductase	6.53
blr3486	-	hypothetical protein	6.52
blr7088	-	unknown protein	6.47
bll3462	pcaI	3-oxoadipate CoA-transferase subunit A	6.44
bll5338	-	probable oxidoreductase	6.44
blr1289	-	hypothetical protein	6.39
blr1508	-	HlyB-MsbA family ABC transporter	6.26
blr4259	-	hypothetical protein	6.23
blr2852	-	hypothetical protein	6.19
bll4640	-	hypothetical protein	6.18
blr3531	-	hypothetical protein	6.18
bll4018	-	transcriptional regulatory protein GntR family	6.1
bll4651	-	hypothetical protein	6.06
bsr7036	napE	periplasmic nitrate reductase protein	6.04
bll4656	-	hypothetical protein	6.03
bll1200	hemA	5-aminolevulinic acid synthase (EC 2.3.1.37)	5.95
blr7053	-	probable cation-transporting ATPase (EC 3.6.3.-)	5.95
bsr7087	-	unknown protein	5.89
blr4635	-	chaperonin GroEL	5.87
blr1288	-	probable long-chain-fatty-acid-CoA ligase (EC 6.2.1.3)	5.86
bll7987	-	hypothetical protein	5.85
bsr0470	ccmD	heme exporter protein D	5.78
bsr6066	-	hypothetical protein	5.75
bsr0859	-	hypothetical protein	5.72
blr4652	-	hypothetical protein	5.71
bsl7085	-	hypothetical protein	5.7
bll4741	-	putative arylsulfatase protein	5.67
bll3507	-	hypothetical protein	5.64
bll5771	-	AcrB-AcrD-AcrF family cation efflux protein	5.58
bll5683	-	probable serine-threonine phosphatase	5.56
blr2888	-	hypothetical protein	5.56
bll6893	-	hypothetical protein	5.55
bll5263	-	transcriptional regulatory protein MarR family	5.53
bll4412	-	hypothetical protein	5.52
blr6541	-	hypothetical protein	5.5
bsl1006	-	unknown protein	5.5
blr5652	-	transcriptional regulatory protein ArsR family	5.44
blr4261	-	hypothetical protein	5.37
bsr6520	-	hypothetical protein	5.37
bll5262	-	hypothetical protein	5.34
blr6074	-	hypothetical protein	5.3
blr4955	-	putative cytochrome B561	5.26
bll6061	fixK1	transcriptional regulatory protein Crp family	5.23
blr2761	-	hypothetical protein	5.21
bsl4647	-	unknown protein	5.2
bll5291	-	transcriptional regulatory protein ArsR family	5.19
blr4112	-	probable cation efflux system protein	5.15
bll2590	-	hypothetical protein	5.14
blr0314	nosR	nitrous oxide reductase expression regulator	5.03
bll3461	pcaJ	3-oxoadipate CoA-transferase subunit B	5
bll4618	-	unknown protein	5
bll3090	-	transcriptional regulatory protein ArsR family	4.98
bll0330	-	two-component response regulator	4.9
bll8127	-	hypothetical protein	4.89
bll0507	-	hypothetical protein	4.87
bsr7705	-	unknown protein	4.86
bll7086	hemN	anaerbic coproporphyrinogen III oxidase	4.82
bll6064	-	ABC transporter ATP-binding protein	4.81
bll6065	-	ABC transporter permease protein	4.81
bll6069	-	hypothetical protein	4.81
bll7696	fixK	transcriptional regulatory protein Crp family	4.78
bsr6522	-	hypothetical protein	4.77
bll5772	-	hypothetical protein	4.75
bsl7992	-	hypothetical protein	4.75
bll3998	-	probable succinate-semialdehyde dehydrogenase [NADP+] (EC 1.2.1.16)	4.74
bll7989	mat	S-adenosylmethionine synthetase (EC 2.5.1.6)	4.71
bll4017	-	probable proton glutamate symport protein	4.7
bll2516	-	hypothetical protein	4.62
bsl3211	-	hypothetical protein	4.61
blr3479	-	hypothetical protein	4.56
bll3988	-	unknown protein	4.52
bll0388	-	two-component response regulator	4.47
bll5495	-	hypothetical protein	4.47
blr2767	fixG	iron-sulfur cluster-binding protein	4.47
blr5151	-	hypothetical transport protein	4.44
bll3470	-	hypothetical protein	4.41
bsr4175	-	hypothetical protein	4.4
bll0387	-	unknown protein	4.36
blr6062	-	putative cytochrome C6 precursor	4.32
bll7452	ribH	6,7-dimethyl-8-ribityllumazine synthase (EC 2.5.1.9)	4.31
bll7551	-	unknown protein	4.31
blr7039	napB	periplasmic nitrate reductase small subunit precursor	4.31
bll2758	-	two-component response regulator	4.28
blr3079	-	putative quinone oxidoreductase (EC 1.6.5.5)	4.25
bsr0858	-	hypothetical protein	4.25
bll3475	-	hypothetical membrane protein	4.24
blr0850	-	unknown protein	4.23
bsr0173	-	hypothetical protein	4.22
bll5079	-	unknown protein	4.16
blr4111	-	hypothetical protein	4.16
blr5350	-	glutathione S-transferase	4.14
bll6063	-	ABC transporter substrate-binding protein	4.12
blr1017	-	MFS permease	4.12
bsr6521	-	hypothetical protein	4.11
bll1126	-	hypothetical protein	4.07
bll7986	-	hypothetical protein	4.05
blr2806	-	nitrite extrusion protein	4.04
blr3126	cycJ	cytochrome C-type biogenesis protein	4.01
blr7666	-	transcriptional regulatory protein AraC family	4
blr2987	-	hypothetical protein	3.96
blr3127	cycK	cytochrome C-type biogenesis protein	3.96
bll5914	-	carbon monoxide dehydrogenase large chain	3.92
blr3459	fabI	enoyl-[acyl-carrier-protein] reductase (NADH2) (EC 1.3.1.9)	3.92
blr3483	-	hypothetical protein	3.89
bsl4650	-	unknown protein	3.89
bll6068	-	hypothetical protein	3.88
blr3455	-	hypothetical protein	3.88
bll4742	-	hypothetical protein	3.85
blr3955	-	acyl-CoA dehydrogenase	3.85
blr4113	-	unknown protein	3.85
blr6128	cycB	cytochrome c552	3.85
blr1404	clpB	ATP-dependent protease, ATP-binding subunit	3.84
blr7038	napA	periplasmic nitrate reductase large subunit precursor	3.82
blr2887	phaP5	phasin family protein	3.77
blr3464	phaP6	phasin family protein	3.76
blr0860	-	hypothetical protein	3.75
blr0072	-	unknown protein	3.74
blr3482	-	hypothetical protein	3.73
bll5261	-	hypothetical protein	3.71
bsr5273	-	unknown protein	3.71
bll4252	-	putative hydrolase	3.69
blr6172	-	hypothetical protein	3.69
blr3954	-	methylmalonate-semialdehyde dehydrogenase	3.67
bll6525	-	unknown protein	3.65
blr3128	cycL	cytochrome C-type biogenesis protein	3.63
bsl2435	-	hypothetical protein	3.63
bll5315	-	hypothetical protein	3.62
blr0316	nosD	periplasmic copper-binding precursor	3.62
blr3963	-	transcriptional regulatory protein LysR family	3.6
bsl6681	-	putative bacterioferritin	3.59
blr7346	-	hypothetical protein	3.58
bsr2822	-	hypothetical protein	3.57
bll5655	-	alcohol dehydrogenase	3.55
blr2231	-	unknown protein	3.55
blr1216	-	transcriptional regulatory protein Ferric uptake regulator family	3.54
bll4961	-	hypothetical protein	3.53
blr3488	-	hypothetical protein	3.52
bsl5082	-	hypothetical protein	3.51
blr0497	-	hypothetical protein	3.48
blr7040	napC	cytochrome C-type protein	3.47
blr0842	-	hypothetical protein	3.46
blr1309	acs	acetyl-coenzyme A synthetase	3.46
bll2665	-	probable Ats family arylsulfatase	3.43
blr4630	-	unknown protein	3.43
bsl7372	-	hypothetical protein	3.43
bll2471	-	hypothetical protein	3.41
blr6750	-	transcriptional regulatory protein ArsR family	3.38
bsl2596	-	unknown protein	3.35
blr4262	-	hypothetical protein	3.34
blr0259	-	two-component response regulator	3.33
blr0315	nosZ	nitrous oxide reductase	3.33
blr5653	-	hypothetical protein	3.32
blr1136	-	unknown protein	3.31
blr6542	-	hypothetical glutathione S-transferase like protein	3.31
blr5502	-	hypothetical protein	3.3
bll1274	mdcE	malonate decarboxylase gamma subunit	3.29
blr7228	-	hypothetical protein	3.29
blr3523	-	hypothetical protein	3.27
bll0174	-	hypothetical protein	3.26
bll2449	-	hypothetical protein	3.26
bll6075	-	hypothetical protein	3.26
bll5913	cycC	cytochrome C	3.24
bll5770	-	hypothetical protein	3.2
blr0400	-	unknown protein	3.2
blr3521	-	hypothetical protein	3.2
bll6222	-	probable Sec-independent protein translocase protein	3.19
blr4263	-	hypothetical protein	3.19
blr7706	-	hypothetical protein	3.19
bsr3925	-	unknown protein	3.15
blr0624	-	hypothetical protein	3.14
blr5778	fixG	nitrogen fixation protein	3.1
bll2357	-	unknown protein	3.09
bll0392	cheW	transducer coupling protein	3.07
bll7880	-	putative oxidoreductase protein	3.07
blr0573	-	acetyl-CoA synthetase	3.07
bll1070	-	probable dioxygenase (EC 1.14.-.-)	3.06
bll1150	-	transcriptional regulatory protein LysR family	3.06
blr8000	-	hypothetical protein	3.06
bsr0662	-	unknown protein	3.06
blr3125	cycH	cytochrome C-type biogenesis protein	3.05
blr0576	-	putative methyl-accepting chemotaxis protein	3.03
blr2975	-	hypothetical protein	3.03
blr0402	-	two-component response regulator	3.01
bll0225	phaB2	acetoacetyl CoA reductase	3
bll0958	acd	acyl-CoA dehydrogenase	3
bll0957	-	hypothetical protein	2.98
bll2757	fixK2	transcriptional regulatory protein Crp family	2.98
blr4637	-	probable HspC2 heat shock protein	2.98
bll0391	-	two-component response regulator	2.97
blr7881	-	transcriptional regulatory protein ArsR family	2.97
bll5026	hppA	H+ translocating pyrophosphate synthase	2.96
bll5629	-	hypothetical protein	2.95
bll6535	-	hypothetical protein	2.93
blr1883	rpoN1	RNA polymerase sigma-54 subunit	2.92
blr6070	-	putative alcohol dehydrogenase (EC 1.1.1.1)	2.92
bsl3118	-	probable PilA2 pilus assembly protein	2.92
bsr5760	-	unknown protein	2.92
bll0390	cheR1	protein-glutamate O-methyltransferase (EC 2.1.1.80)	2.9
bll4221	-	transcriptional regulatory protein MarR family	2.89
bll6540	-	putative oxidoreductase	2.89
blr1018	-	hypothetical protein	2.88
bll4506	-	unknown protein	2.87
blr5775	-	putative thioredoxin	2.86
blr5777	-	hypothetical protein	2.85
blr2671	-	unknown protein	2.84
blr4174	-	hypothetical protein	2.84
bll3466	fixK	transcriptional regulatory protein Crp family	2.83
bll3883	-	transcriptional regulatory protein IclR family	2.83
bll5846	fliC4	subpolar flagellin	2.82
bll0660	-	unknown protein	2.8
blr6071	-	hypothetical protein	2.8
bll0933	-	transcriptional regulatory protein MarR family	2.79
bll6330	-	transcriptional regulatory protein AsnC family	2.79
blr4680	-	hypothetical protein	2.78
bll3835	-	hypothetical protein	2.77
bll6039	-	probable SgaA serine-glyoxylate aminotransferase	2.77
blr3956	-	enoyl-CoA hydratase	2.77
bsl7141	ctpA	components of type IV pilus, pilin subunit	2.77
bll1129	-	hypothetical protein	2.74
bll3877	-	transcriptional regulatory protein GntR family	2.74
bsl3746	-	unknown protein	2.74
bll0956	-	hypothetical protein	2.73
blr7520	-	hypothetical protein	2.72
bsr4631	-	unknown protein	2.72
bll1439	ctpD	pilus assembly protein	2.71
bsl2070	-	hypothetical protein	2.71
bsr2670	-	unknown protein	2.71
bll4740	-	nonspecific acid phosphatase precursor	2.7
bll5074	arsA	putative arylsulfatase	2.7
bsl6587	pilA	components of type IV pilus, pilin subunit	2.7
blr4930	-	hypothetical protein	2.69
blr5654	-	hypothetical protein	2.69
bll7310	-	probable ArcA2 arginine deiminase	2.67
blr6667	-	hypothetical protein	2.67
blr3474	-	probable Orn-Lys-Arg family decarboxylase	2.65
bll0695	-	major facilitator superfamily transporter	2.64
bll2417	-	hypothetical protein	2.64
bll3077	-	transcriptional regulatory protein LysR family	2.64
blr5037	hemB	delta-aminolevulinic acid dehydratase	2.63
bsl5177	-	unknown protein	2.63
bll7406	-	hypothetical protein	2.62
blr0515	sdhB	succinate dehydrogenase iron-sulfur protein subunit	2.62
blr2666	-	unknown protein	2.62
blr5965	-	ABC transporter permease protein	2.62
bsr4236	-	unknown protein	2.62
bll1440	ctpC	pilus assembly protein	2.61
bll2662	-	hypothetical protein	2.61
bll3471	-	hypothetical membrane protein	2.61
bll5176	-	unknown protein	2.61
blr4114	-	hypothetical protein	2.6
blr5178	-	hypothetical protein	2.6
bll1155	-	hypothetical protein	2.59
bll5075	-	hypothetical protein	2.59
blr2988	-	hypothetical protein	2.59
bll0389	-	hypothetical protein	2.58
bll5078	-	unknown protein	2.58
blr0612	glnK	nitrogen regulatory protein PII	2.58
blr0698	-	putative hydroxymethylglutaryl-CoA lyase (EC 4.1.3.4)	2.58
blr3958	-	putative acetyl-coenzyme A synthetase (EC 6.2.1.1)	2.57
bsl1445	cspA	cold shock protein	2.56
bll1437	ctpF	pilus assembly protein	2.55
bll5682	-	probable serine-threonine kinase	2.55
blr4422	hmgL	hydroxymethylglutaryl-CoA lyase	2.55
bll0393	-	two-component hybrid sensor and regulator	2.54
bll5477	-	similar to formate dehydrogenase	2.54
bll0763	-	putative ParA family partition protein	2.51
bll4016	-	probable L-allo-threonine aldolase (EC 4.1.2.-)	2.51
bsr6998	-	hypothetical protein	2.51
bll4251	-	MFS permease	2.5
blr3999	-	probable 6-aminohexanoate-dimer hydrolase (EC 3.5.1.46)	2.5
blr2418	-	hypothetical protein	2.49
bll5736	-	putative thiosulfate sulfurtransferase precursor (EC 2.8.1.1)	2.48
bsl1442	ctpA	pilus assembly protein pilin subunit	2.47
bll4368	-	transcriptional regulatory protein GntR family	2.47
blr6846	lafR	two-component response regulator	2.47
bll1389	-	hypothetical protein	2.44
bll5155	phaP1	phasin family protein	2.44
bll4896	-	ABC transporter substrate-binding protein	2.42
blr5470	-	unknown protein	2.42
bll4571	-	putative ferredoxin--nitrite reductase (EC 1.7.7.1)	2.41
blr1444	-	hypothetical protein	2.41
blr2202	-	hypothetical protein	2.41
bsl5002	-	unknown protein	2.4
bll2326	-	hypothetical protein	2.39
blr2763	fixN	cytochrome-c oxidase	2.39
bll6537	-	putative cytochrome P450 (EC 1.14.-.-)	2.38
blr3944	-	unknown protein	2.38
bsr5776	-	hypothetical protein	2.38
bll2223	-	probable transcriptional regulator	2.37
bll2452	-	unknown protein	2.37
bll7440	pth	peptidyl-tRNA hydrolase (EC 3.1.1.29)	2.36
bll1134	-	hypothetical protein	2.35
bll0256	-	transcriptional regulatory protein AraC family	2.34
blr2742	-	hypothetical protein	2.33
bll3830	-	hypothetical protein	2.32
bll5290	-	hypothetical protein	2.32
blr0514	sdhA	succinate dehydrogenase flavoprotein subunit	2.32
blr0697	-	hypothetical protein	2.32
bll1105	metZ	O-succinylhomoserine sulfhydrylase	2.3
bll5494	-	hypothetical protein	2.3
blr3791	-	hypothetical protein	2.3
bll4274	nrdE	ribonucleoside-diphosphate reductase 2 alpha chain	2.29
blr2331	-	transcriptional regulatory protein MarR family	2.29
blr4080	-	transcriptional regulatory protein TetR family	2.29
blr4115	actP	putative symporter	2.29
bll2796	-	hypothetical protein	2.28
blr0397	-	two-component sensor histidine kinase	2.28
blr1400	-	hypothetical protein	2.28
bll1434	ctpI	pilus assemble protein	2.27
bll5500	-	hypothetical protein	2.27
bll6262	osmC	probable osmotically inducible protein	2.27
bsr7328	-	unknown protein	2.27
bll3469	-	hypothetical protein	2.26
bll6134	-	unknown protein	2.26
blr0420	rplU	50S ribosomal protein L21	2.26
blr2221	bioA	adenosylmethionine-8-amino-7-oxononanoate aminotransferase	2.26
blr4813	-	hypothetical protein	2.26
blr5774	-	probable sulfide-quinone reductase	2.26
bsr0398	-	hypothetical protein	2.26
blr4131	-	unknown protein	2.25
blr6628	-	unknown protein	2.25
bll1362	-	hypothetical protein	2.24
blr0923	-	probable chemotaxis protein	2.24
blr4695	-	potassium uptake protein	2.24
bll0070	-	unknown protein	2.23
bll5036	mucS	transcriptional regulatory protein MarR family	2.23
bll5855	-	hypothetical protein	2.23
bll5242	-	unknown protein	2.22
blr5841	-	hypothetical protein	2.22
bll4548	phaC5	truncated PHB polymerase	2.21
bll5476	-	formate dehydrogenase iron-sulfur subunit	2.21
bll5496	-	hypothetical metabolite transport protein	2.21
bll2200	-	two-component response regulator	2.19
bll2993	-	putative methyl accepting chemotaxis protein	2.19
bll4909	nuoI	NADH ubiquinone oxidoreductase chain I	2.19
bll5330	-	hypothetical protein	2.19
blr5964	-	ABC transporter permease protein	2.19
bll0226	phaA2	acetyl-CoA acetyltransferase	2.18
bll7395	phaP4	phasin family protein	2.18
bll7787	-	unknown protein	2.18
blr2520	-	hypothetical protein	2.18
bll1418	metH	methionine synthase	2.17
bll4413	-	hypothetical protein	2.17
bll7459	-	probable branched-chain amino acid aminotransferase protein	2.17
bll4789	-	transcriptional regulatory protein AraC family	2.16
bll0735	-	organic hydroperoxide resistance protein	2.15
bll6080	-	probable FAD-dependent monooxygenase	2.15
blr3169	-	hypothetical protein	2.15
bll7849	-	putative glutathione S-transferase	2.14
blr4155	-	hypothetical protein	2.14
bll1438	ctpE	pilus assembly protein	2.13
blr1496	-	unknown protein	2.13
blr2558	-	hypothetical protein	2.13
blr6269	-	hypothetical protein	2.13
blr6523	-	putative iron transport protein	2.13
bll3112	-	probable glucosyl transferase (EC 2.4.1.-)	2.12
bll5142	-	hypothetical protein	2.12
bll7311	-	probable ArcD2 arginine-ornithine antiporter	2.12
blr4224	-	unknown protein	2.12
bll1687	-	hypothetical protein	2.11
bll4065	-	hypothetical protein	2.11
bll4177	-	hypothetical protein	2.11
bll4785	-	transcriptional regulatory protein Fis family	2.11
bll5331	-	hypothetical protein	2.11
blr5931	galE	UDP-galactose 4-epimerase	2.11
bll5488	-	two-component hybrid sensor and regulator	2.1
blr5901	-	hypothetical protein	2.1
bsl0950	-	unknown protein	2.1
bll1435	ctpH	pilus assembly protein	2.09
bll4549	pncA	pyrazinamidase-nicotinamidase	2.09
bll5478	-	similar to formate dehydrogenase	2.09
bll5582	-	unknown protein	2.09
blr7887	-	unknown protein	2.09
bll5475	-	putative formate dehydrogenase (EC 1.2.1.2)	2.08
blr5779	-	hypothetical protein	2.08
blr3941	-	hypothetical protein	2.06
blr5963	-	putative long-chain-fatty-acid--CoA ligase (EC 6.2.1.3)	2.06
blr7140	-	hypothetical protein	2.06
bll1533	-	putative methyl accepting chemotaxis protein	2.05
blr3957	-	3-hydroxyisobutyrate dehydrogenase	2.05
bll3016	-	hypothetical protein	2.04
blr7326	-	hypothetical protein	2.04
bsr2788	-	unknown protein	2.04
bll4771	-	unknown protein	2.03
bll4788	-	hypothetical protein	2.03
blr3599	-	hypothetical protein	2.03
bll4570	-	probable sulfite reductase [NADPH] flavoprotein alpha-component (EC 1.8.1.2)	2.02
blr5634	-	putative 3-oxoacyl-[acyl-carrier-protein] reductase (EC 1.1.1.100)	2.02
bsl1473	-	hypothetical protein	2.02
blr4974	-	polysaccharide biosynthesis glycosyltransferase	2.01
blr6918	-	probable substrate-binding protein	2.01
bll2515	-	similar to pyruvate phosphate dikinase	2
bll3717	lipA	lipoic Acid Synthetase	2
bll6698	-	transcriptional regulatory protein AraC family	2
bll7405	-	hypothetical protein	2
blr0165	-	unknown protein	2
blr0613	amtB	ammonium transporter	2
blr0908	phaZ1	PHB depolymerase	2
a Nomenclature of the B. diazoefficiens USDA 110 genes according to Kaneko et al. [1] (GenBank acc. # NC_004463.1; RefSeq annotation; accessed on 23 November 2016). 45 genes that were also upregulated in proteomics are shaded in grey.
b Gene name according to the NCBI annotation with modifications (boldfaced) (GenBank acc. # NC_004463.1; RefSeq annotation; accessed on 23 November 2016).
c Protein/gene product according to the NCBI annotation with modifications (boldfaced) (GenBank acc. # NC_004463.1; RefSeq annotation; accessed on 23 November 2016).
d Fold change (FC) values of gene expression in the phaRmutant strain compared to the WT both cultured microoxically in transcriptomics experiments. Only diferentially expressed genes with FC ≥ 2 were considered.
