# Supplementary material for: Pleiotropic Effects of PhaR Regulator in Bradyrhizobium diazoefficiens Microaerobic Metabolism
Source: Int J Mol Sci. 2024 Feb 10;25(4):2157. doi: 10.3390/ijms25042157 (PMC10888616; doi:10.3390/ijms25042157)
Supplement: Supplementary file 1 [file ijms-25-02157-s001.zip › Quelas_et_al_Table S2.xlsx]

## Sheet: Overview
Sheet name	Explanation
A	232 proteins whose abundance is decreased in the phaR mutant in comparison with the wild type, both grown in Götz medium supplemented with mannitol under microaerobic conditions (0.5% O2), log2 fold change (FC) ≤ −0.59.
B	294 proteins whose abundance is increased in the phaR mutant in comparison with the wild type, both grown in Götz medium supplemented with mannitol under microaerobic conditions (0.5% O2), log2 FC ≥ 0.59.
References
1	Kaneko, T,; Nakamura, Y; Sato, S.; Minamisawa, K.; Uchiumi, T.; Sasamoto, S.; Watanabe, A.; Idesawa, K.; Iriguchi, M.; Kawashima, K.; et al. Complete genomic sequence of nitrogen-fixing symbiotic bacterium Bradyrhizobium japonicum USDA 110. DNA Res. 2002, 9, 189–197.

## Sheet: A
Datasheet A. 232 proteins whose abundance is decreased in the phaR mutant in comparison with the wild type, both grown in Götz medium supplemented with mannitol under microaerobic conditions (0.5% O2), log2 fold change (FC) ≤ -0.59.
Locus taga	Gene nameb	Protein codec	Descriptiond	FC (phaR vs. WT)e
bll7011	-	Q89ER1	ABC transporter aliphatic-sulfonate-binding protein	-8.93889
blr1233	-	Q89V25	putative sulfonate binding protein	-7.99017
blr0241	-	Q89XR6	1-aminocyclopropane-1-carboxylate deaminase (EC 4.1.99.4)	-7.64628
bll6452	acd	Q89G93	acyl-CoA dehydrogenase	-7.52403
blr1756	nifS	P37030	nitrogenase metalloclusters biosynthesis protein	-7.37801
bll6451	-	Q89G94	probable alkanesulfonate monooxygenase (EC 1.1.-.-)	-7.21413
bll7441	rplY	Q89DJ8	50S ribosomal protein L25	-6.90758
blr1601	-	Q89U19	ABC transporter substrate-binding protein	-6.57401
bll2059	groEL	P35862	GroEL3 chaperonin	-6.2509
bll6449	-	Q89G96	hypothetical protein	-6.03502
bll7010	ssuD	Q89ER2	sulfonate monooxygenase	-5.62602
bll7981	-	Q89C17	putative dehydrogenase	-5.34777
bll7160	-	Q89EC7	hypothetical protein	-5.11672
blr7816	-	Q89CI1	probable mannitol-binding protein	-5.02866
blr2583	cbbT	H7C6U6	transketolase	-4.63026
blr2588	-	Q89S24	ribulose-phosphate 3-epimerase	-4.45868
bll0805	-	Q89W88	hypothetical protein	-4.38553
blr2582	cbbP	H7C6I1	putative phosphoribulokinase protein	-4.32485
blr7829	-	Q89CG8	hypothetical protein	-4.25246
bll2329	-	Q89SS1	putative monooxygenase	-4.13624
blr1600	-	Q89U20	nitrilotriacetate monooxygenase	-4.1122
bll1230	-	Q89V28	3-oxoacyl-[acyl-carrier-protein] reductase (EC 1.1.1.100)	-4.10735
blr3566	-	Q89PB6	ABC transporter substrate-binding protein	-3.66035
bll6120	-	Q89H74	putative sulfite oxidase cytochrome subunit	-3.58114
bll7927	-	Q89C70	hypothetical protein	-3.48189
bll6121	-	Q89H73	probable sulfite oxidase	-3.29862
bll6469	-	Q89G76	malic enzyme	-3.23453
blr2131	-	Q89TA8	probable oxygenase	-3.19509
bll6903	-	Q89EZ8	outer membrane lipoprotein	-3.19386
blr1482	-	Q89UD5	ABC transporter sulfate-binding protein	-3.1767
blr3183	-	Q89QE5	ABC transporter substrate-binding protein	-3.15928
blr7961	-	Q89C37	probable HspC2 heat shock protein	-3.08929
blr2269	-	Q89SY1	ABC transporter sugar-binding protein	-2.99864
blr7922	-	Q89C75	ABC transporter substrate-binding protein	-2.89274
bll6031	-	Q89HG0	putative zinc metalloendopeptidase	-2.84685
blr1307	-	Q89UV2	hypothetical protein	-2.82095
blr1534	-	Q89U83	hypothetical protein	-2.76444
bll3937	-	Q89NA5	hypothetical protein	-2.75459
blr1091	pstS	Q89VF5	ABC transporter phosphate-binding protein	-2.7112
bll5555	phaP2	Q89IS9	phasin family protein	-2.68098
blr7436	-	Q89DK3	hypothetical protein	-2.67014
bll5511	-	Q89IX3	unknown protein	-2.60928
bll7982	-	Q89C16	hypothetical protein	-2.60719
bll1329	coaL	Q89UT2	fatty acid CoA-ligase	-2.5836
bll1322	-	Q89UT7	hypothetical protein	-2.49639
blr6744	-	Q89FF6	putative ferredoxin oxidoreductase beta subunit	-2.49341
bll3998	-	Q89N44	probable succinate-semialdehyde dehydrogenase [NADP+] (EC 1.2.1.16)	-2.48569
bll7402	serC	Q89DN7	phosphoserine aminotransferase	-2.24878
bll3754	gph	Q89NT0	phosphoglycolate phosphatase	-2.2411
bll3387	-	Q89PU3	unknown protein	-2.23549
blr1478	-	Q89UD9	hypothetical protein	-2.2329
blr7064	-	Q89EK9	probable ABC transporter substrate-binding protein	-2.20748
blr6983	-	Q89ET9	probable 1,4-butanediol diacrylate esterase	-2.19789
bll2940	-	Q89R32	acyl-CoA dehydrogenase	-2.19702
blr3649	-	Q89P34	putative acetyltransferase	-2.18404
bll5315	-	Q89JG8	hypothetical protein	-2.16363
bll5912	glyA	Q89HS7	serine hydroxymethyltransferase	-2.14181
blr4842	-	Q89KR2	ABC transporter substrate-binding protein	-2.12371
blr1480	-	Q89UD7	hypothetical protein	-2.11573
blr5308	-	Q89JH5	anti-oxidant protein	-2.1048
blr7343	-	Q89DU5	probable short-chain dehydrogenase	-2.06321
blr2585	cbbL	Q9ZI34	ribulose 1,5-bisphosphate carboxylase-oxygenase large subunit	-2.06288
bll2302	-	Q89SU8	hypothetical protein	-2.03575
bll2910	-	Q89R62	class III aminotransferase	-2.01732
blr1081	-	Q89VG4	probable benzoyl-CoA oxygenase component	-2.0115
blr1352	-	Q89UQ9	aminobenzoyl-glutamate utilization protein	-2.003
bll2956	-	Q89R16	gluconolactonase precursor	-1.9968
blr6447	-	Q89G98	ABC transporter ATP-binding protein	-1.99
bll6902	-	Q89EZ9	unknown protein	-1.96284
blr6532	-	Q89G16	putative dehydrogenase	-1.93029
bll6448	-	Q89G97	unknown protein	-1.88723
blr4637	-	Q89LA9	probable HspC2 heat shock protein	-1.88023
blr6437	-	Q89GA8	gluconolactonase precursor (EC 3.1.1.17)	-1.80904
blr0335	-	Q89XH9	putative carbon monoxide dehydrogenase small chain	-1.79788
bll0161	-	Q89XZ4	hypothetical protein	-1.79148
bll0128	-	Q89Y27	hypothetical protein	-1.77692
blr6000	-	Q89HJ1	unknown protein	-1.77062
bll7787	-	Q89CL0	unknown protein	-1.76832
blr2719	-	Q89RP4	hypothetical protein	-1.7664
blr6192	-	Q89H03	hypothetical protein	-1.75779
blr7806	-	Q89CJ1	putative beta-ketoadipyl CoA thiolase (EC 2.3.1.-)	-1.74523
bll7801	-	Q89CJ6	putative dehydrogenase	-1.73052
blr1408	-	Q89UK8	hypothetical protein	-1.71571
blr4967	cysD	Q89KE0	O-acetylhomoserine sulfhydrylase	-1.68373
blr3221	-	Q89QA9	ABC transporter substrate-binding protein	-1.6432
blr4884	-	Q89KM1	ABC transporter substrate-binding protein	-1.6098
bll0888	-	Q89W05	hypothetical protein	-1.60216
bll4979	-	Q89KC8	hypothetical protein	-1.58794
bll5782	-	Q89I57	ABC transporter sugar-binding protein	-1.58492
blr3220	-	Q89QB0	hypothetical protein	-1.58122
bll2542	nadA	Q89S63	quinolinate synthetase A	-1.57652
blr7549	-	Q89D91	hypothetical protein	-1.57204
bll4303	-	Q89M90	putative amidase	-1.5511
blr3275	cobF	Q89Q55	probable methyltransferase protein	-1.54733
bll5917	-	Q89HS3	DegT-DnrJ-EryC1-StrS family protein	-1.54716
bll2707	-	Q89RQ5	hypothetical protein	-1.54271
bll2909	-	Q89R63	probable amino acid binding protein	-1.48101
blr8125	-	Q89BM3	transcriptional regulatory protein AsnC family	-1.47005
blr7839	-	Q89CF8	probable substrate-binding protein	-1.41318
blr6742	-	Q89FF8	putative glutamate synthase small subunit	-1.40497
blr1095	phoU	Q89VF1	phosphate transport system regulatory protein	-1.39714
blr3924	-	Q89NB8	acetyl CoA synthase	-1.38607
bll0993	-	Q89VQ2	ABC transporter peptide-binding protein	-1.36375
blr6458	glgC	Q89G87	glucose-1-phosphate adenylyltransferase	-1.32551
blr7848	-	Q89CE9	probable substrate-binding protein	-1.31021
blr7321	-	Q89DW6	hypothetical protein	-1.30344
bll0591	-	Q89WT7	hypothetical protein	-1.26536
blr7484	-	Q89DF5	hypothetical zinc protease	-1.26207
bll6097	-	Q89H97	hypothetical protein	-1.24561
blr6729	-	Q89FH1	putative decarboxylase	-1.24556
bll2445	-	Q89SF5	oxidoreductase	-1.22874
bll4294	-	Q89M99	outer membrane protein	-1.21745
blr1159	-	Q89V88	acyl-CoA thiolase	-1.21446
bll0954	-	Q89VU1	hypothetical protein	-1.20515
bll5522	folE	Q89IW2	GTP cyclohydrolase I	-1.19488
blr0581	purH	Q89WU7	bifunctional purine biosynthesis protein	-1.1914
blr2406	-	Q89SJ3	hypothetical protein	-1.17778
bll7804	-	Q89CJ3	3-hydroxyacyl-CoA dehydrogenase type II	-1.17465
blr1140	pyrD	Q89VA7	dihydroorotate dehydrogenase	-1.16672
blr0336	-	Q89XH8	carbon monoxide dehydrogenase large chain	-1.14813
bll0646	hslU	Q89WN2	heat shock chaperone	-1.14763
blr0228	-	Q89XS9	hypothetical protein	-1.13555
blr6648	-	Q89FQ1	ABC transporter substrate-binding protein	-1.12554
blr4586	-	Q89LF8	putative oxidoreductase protein	-1.12141
blr0308	-	Q89XK3	ABC transporter peptide-binding protein	-1.11969
bll0843	-	Q89W50	putative crotonobetaine-carnitine-CoA ligase	-1.11766
bll5377	rpsK	P59370	30S ribosomal protein S11	-1.11634
bll0794	phoH	Q89W98	phosphate starvation inducible protein	-1.10019
blr0778	-	Q89WB4	catalase	-1.09562
blr3650	-	Q89P33	probable polysaccharide biosynthesis protein	-1.08519
blr5691	-	Q89IE8	amidohydrolase	-1.07799
blr5116	nrd	Q89K03	Nrd protein	-1.06414
bll8141	pckA	Q89BK7	phosphoenolpyruvate carboxykinase	-1.05822
bll0797	fur	H7C6Q1	ferric uptake regulator	-1.03419
blr0936	gcpE	Q89VV9	peptidoglycan acetylation protein	-1.02956
blr0337	-	Q89XH7	putative carbon monoxide dehydrogenase medium chain (EC 1.2.99.2)	-1.02237
blr1080	-	Q89VG5	hypothetical protein	-1.01629
blr0463	-	Q89X52	acetyltransferase	-1.01455
bll5455	-	Q89J29	putative acyl-CoA dehydrogenase (EC 1.3.99.2)	-1.01364
bll2619	alkK	Q89RZ3	medium-chain-fatty-acid--CoA ligase (EC 6.2.1.-)	-1.01051
blr2827	-	Q89RE5	hypothetical protein	-1.00372
blr3225	-	Q89QA5	oxidoreductase	-1.00349
bll3107	-	Q89QL7	unknown protein	-1.00135
bll7416	aatA	Q89DM3	aspartate aminotransferase A	-0.998036
bll3007	-	Q89QW7	penicillin tolerance protein	-0.981737
bll2674	-	Q89RT8	ABC transporter sugar-binding protein	-0.97729
blr1266	-	Q89UZ3	hypothetical protein	-0.958403
bll7146	ftsH	H7C810	metalloprotease	-0.957826
bll1530	-	Q89U87	putative aldehyde dehydrogenase protein	-0.955945
blr6978	groES	P35863	chaperonin	-0.954657
bll1082	kduD	Q89VG3	2-deoxy-D-gluconate 3-dehydrogenase (EC 1.1.1.125)	-0.950705
blr4341	-	Q89M52	hypothetical protein	-0.921901
bll0156	-	Q89XZ9	probable transcriptional regulator	-0.914098
blr4490	ntrX	Q89LQ3	two-component response regulator	-0.907625
bll6512	thyA	Q89G35	thymidylate synthase	-0.906663
blr3922	kdgK	Q89NC0	2-dehydro-3-deoxygluconokinase	-0.905554
bll6899	-	Q89F02	ABC transporter substrate-binding protein	-0.890632
bll6697	-	Q89FK2	putative glconolactonase	-0.884254
bll7543	glcD	Q89D96	glycolate oxidase subunit	-0.882888
blr6059	-	Q89HD3	putative cyclase	-0.882433
bll3051	-	Q89QS3	hypothetical protein	-0.878861
bll6479	-	Q89G66	ABC transporter substrate-binding protein	-0.878694
bll3156	-	Q89QH2	probable formyl-CoA transferase (EC 2.8.3.-)	-0.874732
blr3130	-	Q89QJ8	serine protease DO-like precursor	-0.870819
blr7846	-	Q89CF1	3-hydroxyacyl-CoA dehydrogenase type II	-0.856963
blr2511	moeB	Q89S94	molybdopterin biosynthesis protein B	-0.853681
blr3918	-	Q89NC4	ABC transporter substrate-binding protein	-0.849249
blr2928	-	Q89R44	oxidoreductase	-0.845095
bll7310	-	Q89DX7	probable ArcA2 arginine deiminase	-0.838383
bll0144	-	Q89Y11	substrate-binding protein	-0.836107
blr3798	-	Q89NP0	hypothetical protein	-0.833416
bll1406	-	Q89UL0	hypothetical protein	-0.829652
bll2737	-	Q89RM6	oxidoreductase with iron-sulfur subunit	-0.826606
bll5711	grlA	Q89IC8	glutaredoxin-related protein	-0.82209
blr2487	-	Q89SB8	hypothetical protein	-0.82074
bll6356	-	Q89GI9	ABC transporter substrate-binding protein	-0.81935
blr5276	-	Q89JK7	hypothetical protein	-0.810344
blr3341	-	Q89PY9	ABC transporter substrate-binding protein	-0.808221
bll7400	-	Q89DN9	acetyl-CoA acetyltransferase	-0.804006
bll6037	-	Q89HF4	probable SgaA serine-glyoxylate aminotransferase	-0.802539
blr1165	-	Q89V82	hypothetical protein	-0.80205
bll0130	-	Q89Y25	hypothetical protein	-0.801444
blr6188	-	Q89H07	hypothetical protein	-0.795471
bll5900	-	Q89HT9	hypothetical protein	-0.782867
blr0368	-	Q89XE6	hypothetical protein	-0.763921
bll0913	-	Q89VY2	hypothetical protein	-0.754793
blr3226	-	Q89QA4	ribitol kinase	-0.751632
blr5278	idnD	Q89JK5	IdnD L-idonate 5-dehydrogenase	-0.743907
bll5420	-	Q89J64	putative phosphoheptose isomerase	-0.737822
blr2382	lspL	Q89SL8	UDP-glucuronic acid epimerase	-0.705038
blr7485	-	Q89DF4	hypothetical zinc protease	-0.70274
bll5655	-	Q89IH9	alcohol dehydrogenase	-0.698638
bll7379	-	Q89DR0	transcriptional regulatory protein AsnC family	-0.697175
blr3121	-	Q89QK3	two-component response regulator	-0.690238
bll1491	-	Q89UC6	hypothetical protein	-0.688508
blr5325	-	Q89JF8	hypothetical protein	-0.678015
bll1058	-	Q89VI7	ABC transporter substrate-binding protein	-0.665595
bll2304	-	Q89SU6	probable ABC transporter, substrate binding protein	-0.646563
blr5626	groEL	Q89IK8	60 KDA chaperonin	-0.631239
blr2609	-	Q89S03	oxidoreductase	-0.630258
bll6551	-	Q89FZ7	probable ABC transporter substrate-binding protein	-0.599138
blr5426	tktB	Q89J58	transketolase	-0.589766
blr0227	phaR	Q89XT0	PHB repressor protein	*
bll3872	-	Q89NG8	HlyD family secretion protein
blr3745	-	Q89NT9	periplasmic mannitol-binding protein
bll6950	modD	Q89EX0	putative pyrophosphorylase (EC 2.4.2.-)
blr2584	cbbA	H7C7W4	putative fructose-1,6-bisphosphate aldolase protein
bll8229	-	Q89BC7	hypothetical protein
bll8232	-	Q89BC4	hypothetical protein
blr2036	fixR	P05406	oxidoreductase
blr1769	nifH	P06117	dinitrogenase reductase protein
bll1754	-	H7C7X8	hypothetical protein
blr0841	-	Q89W52	aldehyde dehydrogenase
blr5871	-	Q89HW8	5-dehydro-4-deoxyglucarate dehydratase
bll2060	groES	P35864	GroES3 chaperonin
bll2566	-	Q89S39	unknown protein
bll6453	-	Q89G92	ABC transporter ATP-binding protein
bll7264	-	Q89E23	hypothetical protein
blr1387	-	Q89UM9	hypothetical protein
bll0167	-	Q89XY8	unknown protein
blr1744	nifK	P20621	nitrogenase molybdenum-iron protein beta chain
blr3010	-	Q89QW4	probable ornithine aminotransferase (EC 2.6.1.13)	**
blr0028	-	Q89YC6	hypothetical protein
bll0979	-	Q89VR6	hypothetical protein
bll2330	-	Q89SS0	hypothetical protein
bll5734	nrtA	Q89IA5	ABC transporter nitrate-binding protein
bll7803	-	Q89CJ4	putative enoyl-CoA hydratase (EC 4.2.1.17)
blr3681	-	Q89P02	hypothetical protein
blr2099	bioA	H7C6S2	adenosylmethionine-8-amino-7-oxononanoate aminotransferase
bll6596	ftsZ	Q89FV3	cell division protein
blr2248	-	Q89T02	hypothetical protein
blr6189	-	Q89H06	hypothetical protein
bll7613	-	Q89D32	hypothetical protein
a Nomenclature of the B. diazoefficiens USDA 110 genes according to Kaneko et al. [1] (GenBank acc. # NC_004463.1; RefSeq annotation; accessed on 23 November 2016). 108 proteins that were also downregulated in transcriptomics are shaded in grey.
b Gene name according to the NCBI annotation with modifications (boldfaced) (GenBank acc. # NC_004463.1; RefSeq annotation; accessed on 23 November 2016).
c Protein/gene product accession number according to the UniProt database (https://www.uniprot.org/); accessed on 17 October 2023.
d Protein/gene product according to the NCBI annotation with modifications (boldfaced) (GenBank acc. # NC_004463.1; RefSeq annotation; accessed on 23 November 2016).
e Log2 fold change (FC) values from the comparison of phaR mutant cells with wild-type cells, both grown microoxically in proteomic experiments. Only diferentially expressed proteins with log2 FC ≤ −0.59, i.e., FC ≤ −1.5 were considered.
* peptides were detected manually in all three replicas of wild type and in none of the replicas of the phaR mutant.
** peptides were manually detected in two or three replicas of the wild type and none were detected in the phaR mutant (or just in one replica, but always in lower quantities in the latter).

## Sheet: B
Datasheet B. 294 proteins whose abundance is increased in the phaR mutant in comparison with the wild type, both grown in Götz medium supplemented with mannitol under microaerobic conditions (0.5% O2), log2 FC ≥ 0.59.
Locus taga	Gene nameb	Protein codec	Descriptiond	FC (phaR vs. WT)e
blr6331	bkdA1	Q89GL4	2-oxoisovalerate dehydrogenase alpha subunit	8.05626
blr6332	bkdA2	Q89GL3	2-oxoisovalerate dehydrogenase beta subunit	7.70179
blr6334	lpdA	Q89GL1	dihydrolipoamide dehydrogenase	6.27777
blr6333	bkdB	Q89GL2	lipoamide acyltransferase component of branched-chain alpha-keto acid dehydrogenase complex E2	5.75886
blr5969	-	Q89HM1	putative anaerobic phenylacetate CoA ligase	5.20142
blr3955	-	Q89N87	acyl-CoA dehydrogenase	4.82259
blr3956	-	Q89N86	enoyl-CoA hydratase	4.77851
blr3954	-	Q89N88	methylmalonate-semialdehyde dehydrogenase	4.39365
blr4261	-	Q89MD2	hypothetical protein	4.10436
bll5854	flgE	Q89HY5	subpolar flagelar hook protein	3.9261
bll5843	fliC1	Q89HZ6	subpolar flagellin	3.41276
blr3957	-	Q89N85	3-hydroxyisobutyrate dehydrogenase	3.2378
blr4257	-	Q89MD6	putative hydrolase	3.12777
bll4252	-	Q89ME1	putative hydrolase	2.90173
bll7439	-	Q89DK0	GTP-binding protein	2.82698
bll7642	-	Q89D03	hypothetical exported glutamine-rich protein	2.82697
blr4358	-	Q89M35	similar to N-acetyl-gamma-glutamyl-phosphate reductase	2.62335
blr6160	-	Q89H35	hypothetical protein	2.56958
bll0957	-	Q89VT8	hypothetical protein	2.53713
blr7857	-	Q89CE0	putative 3-hydroxybutyryl-CoA dehydratase (EC 4.2.1.55)	2.49467
blr3792	-	Q89NP6	2-isopropylmalate synthase	2.48239
blr4259	-	Q89MD4	hypothetical protein	2.47192
blr0536	-	Q89WZ2	transcriptional regulatory protein Crp family	2.45583
bll7374	-	Q89DR5	DNA-binding stress response protein, Dps family	2.41016
blr3958	-	Q89N84	putative acetyl-coenzyme A synthetase (EC 6.2.1.1)	2.39952
bll4788	-	Q89KW2	hypothetical protein	2.38966
blr0117	-	Q89Y38	putative 2-dehydropantoate 2-reductase (EC 1.1.1.169)	2.36152
blr0697	-	Q89WJ0	hypothetical protein	2.33837
blr2433	-	Q89SG7	transcriptional regulatory protein DepR family	2.24208
bll6794	-	Q89FA7	hypothetical protein	2.23931
blr5966	-	Q89HM4	ABC transporter substrate-binding protein	2.03159
blr6144	-	Q89H51	putative aliphatic amidase (EC 3.5.1.4)	2.02278
bll5081	-	Q89K37	putative multidrag resistance protein	2.00419
bll5290	-	Q89JJ3	hypothetical protein	1.98132
bll6765	-	Q89FD6	putative 4-alpha-glucanotransferase (EC 2.4.1.25)	1.972
bll3239	-	Q89Q91	hypothetical protein	1.94922
blr7608	-	Q89D37	oxidoreductase	1.94522
blr2489	trpE	Q89SB6	anthranilate synthase component I and II	1.91354
blr6768	glgB	Q89FD3	glycogen branching enzyme	1.85781
blr6769	glgX	Q89FD2	glycogen debranching enzyme	1.80095
blr1300	-	Q89UV9	hypothetical protein	1.77186
blr7282	amiC	Q89E05	putative amidase AmiC	1.76867
bll5846	fliC4	Q89HZ3	subpolar flagellin	1.75592
bll6791	-	Q89FB0	putative acyl-CoA dehydrogenase (EC 1.3.99.3)	1.72529
bll7999	-	Q89BZ9	unknown protein	1.71841
bll6807	-	Q89F94	dehydrogenase	1.71832
blr7336	-	Q89DV1	pseudouridine synthase homolog	1.7127
bll5845	fliC3	Q89HZ4	subpolar flagellin	1.67754
bll0958	acd	Q89VT7	acyl-CoA dehydrogenase	1.67288
blr0514	sdhA	H7C6R5	succinate dehydrogenase flavoprotein subunit	1.67105
bll3359	-	Q89PX1	hypothetical protein	1.6623
blr6161	-	Q89H34	putative dehydrogenase	1.64959
bll0450	scdh1	Q938Q0	putative short-chain dehydrogenase	1.60073
blr0998	-	Q89VP7	probable periplasmic substrate binding protein	1.59669
blr1042	-	Q89VK3	hypothetical protein	1.58601
blr4680	-	Q89L68	hypothetical protein	1.55599
blr7812	-	Q89CI5	putative RNA polymerase sigma factor	1.55028
bll7795	-	Q89CK2	two-component response regulator	1.541
blr3859	-	Q89NH9	hypothetical protein	1.5385
bll1370	-	Q89UP1	hypothetical protein	1.52465
blr0926	-	Q89VW9	catechol 1,2-dioxygenase	1.52403
bll6513	-	Q89G34	hypothetical protein	1.51596
bll4939	-	Q89KG6	methyltransferase	1.51408
blr5858	-	Q89HY1	hypothetical protein	1.50161
blr6584	-	Q89FW5	putative glycerophosphoryl diester phosphodiesterase	1.50047
blr4110	-	Q89MT2	hypothetical protein	1.49982
bll1105	metZ	Q89VE2	O-succinylhomoserine sulfhydrylase	1.46331
bll6613	-	Q89FT6	hypothetical protein	1.44931
bll3242	-	Q89Q88	ABC transporter substrate-binding protein	1.44016
blr4568	-	Q89LH6	hypothetical protein	1.43974
bll2868	-	Q89RA4	ABC transporter substrate-binding protein	1.42911
blr0352	-	Q89XG2	hypothetical protein	1.41209
blr3849	-	Q89NI9	probable substrate-binding protein	1.4057
blr0569	-	Q89WV9	hypothetical protein	1.38652
blr0515	sdhB	H7C6L4	succinate dehydrogenase iron-sulfur protein subunit	1.38236
blr3547	-	Q89PD5	ABC transporter substrate-binding protein	1.38186
bll6322	-	Q89GM3	aldehyde dehydrogenase	1.38083
blr4936	-	Q89KG9	putative cation efflux system protein	1.37967
blr2316	-	Q89ST4	probable NADH-ubiquinone oxidoreductase chain F (EC 1.6.5.3)	1.376
blr7346	-	Q89DU2	hypothetical protein	1.3632
blr1365	bgl	Q89UP6	beta-glucosidase	1.35207
blr5712	-	Q89IC7	hypothetical protein	1.34851
bll2877	-	Q89R95	ABC transporter substrate-binding protein	1.34328
blr3630	-	Q89P53	ABC transporter substrate-binding protein	1.34051
blr2503	gst	Q89SA2	glutathione S-transferase	1.33273
blr3131	-	Q89QJ7	two-component response regulator	1.32076
bll5955	purU	Q89HN5	formyltetrahydrofolate deformylase	1.3181
blr5909	-	Q89HT0	hypothetical protein	1.30703
bll4547	nadE	Q89LJ7	glutamine-dependent NAD(+) synthetase (EC 6.3.5.1)	1.3025
bll1295	-	Q89UW4	probable oxidoreductase	1.28532
bll1396	tyrC	Q89UM0	prephenate dehydrogenase	1.26256
blr7247	-	Q89E40	hypothetical cytosolic protein	1.25933
bll5968	-	Q89HM2	Similar to Mannose-6-phosphate isomerase	1.25844
bll6321	leuB	Q89GM4	probable 3-isopropylmalate dehydrogenase (EC 1.1.1.85)	1.23578
bll2249	ubiE	Q89T01	ubiquinone-menaquinone biosynthesis methyltransferase	1.23304
blr5149	-	Q89JX0	oxidoreductase	1.22645
blr6667	-	Q89FN2	hypothetical protein	1.21842
bll6567	-	Q89FY1	hypothetical protein	1.21357
bll0890	-	Q89W03	transcriptional regulatory protein Fis family	1.21177
blr0528	-	Q89X00	probable oxidoreductase	1.1943
blr7445	-	Q89DJ4	hypothetical protein	1.18025
bll2872	ggt	Q89RA0	gamma-glutamyltranspeptidase	1.16193
blr2490	apt	Q89SB5	adenine phosphoribosyltransferase	1.15632
bll5097	aidB	Q89K21	acyl CoA dehydrogenase	1.15518
blr1383	lysA	Q89UN3	diaminopimelate decarboxylase	1.14059
bll5249	-	Q89JN4	oxidoreductase	1.13816
blr4797	-	Q89KV3	hypothetical protein	1.12959
blr1399	metX	Q89UL7	homoserine O-acetyltransferase (EC 2.3.1.31)	1.11986
bll6273	-	Q89GS2	probable biotin sulfoxide reductase	1.11639
bll6825	-	Q89F76	ABC transporter substrate-binding protein	1.11441
blr1353	-	Q89UQ8	ABC transporter peptide-binding protein	1.11146
blr5295	-	Q89JI8	hypothetical protein	1.10966
blr7615	dht	Q89D30	dihydropyrimidinase	1.10921
blr6816	-	Q89F85	hypothetical protein	1.10873
blr2221	bioA	Q89T29	adenosylmethionine-8-amino-7-oxononanoate aminotransferase	1.10255
blr1125	-	Q89VC2	hypothetical protein	1.09516
blr2983	-	Q89QY9	hypothetical oxidodeductase	1.09286
blr3972	guaB	Q89N70	inosine-5`-monophosphate dehydrogenase	1.09266
bll0088	-	Q89Y67	oxidoreductase	1.09253
bll0827	recF	Q89W66	DNA replication and repair protein	1.09058
bll4896	-	Q89KK9	ABC transporter substrate-binding protein	1.09026
blr5601	-	Q89IN3	hypothetical protein	1.08829
blr3200	-	Q89QC8	ABC transporter sugar-binding protein	1.083
bll6583	-	Q89FW6	unknown protein	1.07523
blr6918	-	Q89EY3	probable substrate-binding protein	1.07474
bll5844	fliC2	Q89HZ5	subpolar flagellin	1.06104
bll5268	-	Q89JL5	hypothetical protein	1.05636
bll8019	-	Q89BX9	unknown protein	1.05051
bll7231	-	Q89E56	probable acetolactate synthase I (EC 4.1.3.18)	1.04853
bll0734	-	Q89WF6	hypothetical protein	1.04753
bll7459	-	Q89DI0	probable branched-chain amino acid aminotransferase protein	1.04651
bll1317	-	Q89UU2	peroxiredoxin	1.04529
bll6810	-	Q89F91	transcriptional regulatory protein GntR family	1.0411
bll4565	-	Q89LH9	hypothetical protein	1.04058
bsr7259	cspA	Q89E28	cold shock protein	1.03983
blr5748	-	Q89I91	hypothetical protein	1.03663
bll0091	-	Q89Y64	ABC transporter substrate-binding protein	1.03599
bll3830	-	Q89NK8	hypothetical protein	1.03019
blr3206	-	Q89QC2	probable aldose 1-epimerase precursor (EC 5.1.3.3)	1.02652
blr4031	-	Q89N11	hypothetical glutathione S-transferase like protein	1.01497
bll0677	pncA	H7C7U0	bifunctional pyrazinamidase-nicotinamidase	1.00403
blr8151	-	Q89BJ7	unknown protein	1.00331
bll3388	-	Q89PU2	3-oxoacyl-(acyl carrier protein) reductase	0.998627
bll0751	trxA	Q89WD9	thioredoxin C-1	0.995869
blr4677	-	Q89L71	hypothetical protein	0.9957
blr4839	gltA	P94325	citrate synthase	0.992609
blr7115	purK	Q89EH0	phosphoribosylaminoimidazole carboxylase, ATPase subunit	0.98853
blr7534	-	Q89DA5	hypothetical protein	0.974532
bll0449	lpdA	Q89X65	dihydrolipoamide dehydrogenase	0.973716
blr0369	-	Q89XE5	hypothetical protein	0.973202
bll6435	leuA	Q89GB0	2-isopropylmalate synthase (EC 4.1.3.12)	0.972183
blr1256	hisD	P59397	histidinol dehydrogenase	0.972129
bll3054	mutA	Q89QS0	methylmalonyl-CoA mutase	0.971568
blr0206	argJ	P59610	arginine biosynthesis bifunctional protein	0.967272
blr4217	-	Q89MH6	putative oxidoreductase	0.963891
bll0451	sucB	Q89X64	dihydrolipoamide S-succinyltransferase (EC 2.3.1.61)	0.958117
blr7422	-	Q89DL7	oxidoreductase	0.956413
blr3432	-	Q89PP8	putative branched-chain amino acid transporter	0.949639
blr4003	-	Q89N39	hypothetical protein	0.944043
blr3742	mrp	Q89NU2	probable multidrug-resistance related protein	0.927
bll5335	-	Q89JE8	putative thiolase	0.924342
bll6591	ligA	Q89FV8	DNA ligase	0.924113
bll0381	-	Q89XD3	ABC transporter substrate-binding protein	0.917323
bll7600	-	Q89D45	ABC transporter amino-acid-binding protein	0.91165
blr0092	-	Q89Y63	hypothetical protein	0.905252
blr7165	-	Q89EC2	oxidoreductase	0.900275
bll7917	-	Q89C80	putative glutamyl-tRNA(Gln) amidotransferase	0.898153
bll0313	-	Q89XJ8	hypothetical protein	0.897963
bll5780	-	Q89I59	similar to FrnE protein	0.896985
blr0844	-	Q89W48	hypothetical protein	0.891027
bll1431	-	Q89UI6	aminopeptidase	0.887323
blr4981	-	Q89KC6	probable amidase	0.886454
blr6158	-	Q89H37	ABC transporter substrate-binding protein	0.885228
blr7890	-	Q89CA7	putative beta-lactamase (EC 3.5.2.6)	0.881245
blr4210	-	Q89MI3	unknown protein	0.881046
blr3207	-	Q89QC1	hypothetical protein	0.880804
bll5660	-	Q89IH4	hypothetical protein	0.880133
blr6645	-	Q89FQ4	ABC transporter substrate-binding protein	0.867004
blr3459	fabI	Q89PM1	enoyl-[acyl-carrier-protein] reductase (NADH2) (EC 1.3.1.9)	0.865147
bll0175	-	Q89XY0	probable oxidoreductase	0.861422
bll0342	fah	Q89XH2	fumarylacetoacetase (EC 3.7.1.2)	0.851934
bll4805	pyrG	Q89KU5	CTP synthase	0.84682
blr8104	dapD	Q89BP4	2,3,4,5-tetrahydropyridine-2-carboxylate N-succinyltransferase	0.845122
bll4572	-	Q89LH2	putative nitrate transport protein	0.844375
blr3931	-	Q89NB1	probable substrate-binding protein	0.84262
bll0942	-	Q89VV3	hypothetical protein	0.839865
bll5785	-	Q89I54	xylulokinase	0.837608
blr7810	-	Q89CI7	putative hydrolase	0.833875
blr3743	-	Q89NU1	periplasmic mannitol-binding protein	0.833543
blr5997	-	Q89HJ4	short chain dehydrogenase	0.830608
bll4865	-	Q89KN9	putative carbonic anhydrase (EC 4.2.1.1)	0.822147
bll1016	-	Q89VM9	probable peptidase	0.821681
blr2404	ggt	Q89SJ6	probable gamma-glutamyltranspeptidase precursor (EC 2.3.2.2)	0.820028
blr3757	gor	Q89NS7	glutathione reductase	0.817142
blr3458	ackA2	Q89PM2	putative acetate kinase (acetokinase) protein	0.815146
bll5136	virR	Q89JY3	virR	0.810422
blr2748	tam	Q89RL5	trans-aconitate methyltransferase	0.809129
bll5913	cycC	Q45234	cytochrome C	0.809089
bll7863	-	Q89CD4	hypothetical protein	0.800829
bll6599	-	Q89FV0	putative D-alanine--D-alanine ligase B (EC 6.3.2.4)	0.792627
blr5603	gatA	Q89IN1	glutamyl-tRNA amidotransferase subunit A	0.782415
bll5586	cysE	Q89IP8	serine acetyltransferase	0.781014
blr3790	cysS	Q89NP8	cysteinyl-tRNA synthetase	0.77311
bll2569	-	Q89S36	FAD dependent oxidoreductase	0.771177
bll4290	accC	Q89MA3	biotin carboxylase subunit of acetyl-CoA carboxylase	0.766586
blr1041	-	Q89VK4	glutamyl-tRNA(Gln) amidotransferase	0.764053
bll7344	-	Q89DU4	hypothetical protein	0.762713
blr2224	-	Q89T26	ABC transporter amino acid-binding protein	0.761358
blr4550	-	Q89LJ4	glucokinase (EC 2.7.1.2)	0.755873
bsr4491	-	Q89LQ2	probable RNA binding protein	0.745807
bll5294	-	Q89JI9	oxidoreductase	0.745083
bll0378	ilvD	Q89XD6	dihydroxy-acid dehydratase	0.744637
bll6604	murD	Q89FU5	UDP-N-acetylmuramoylalanine--D-glutamate ligase	0.744616
bll0802	trpS	Q89W91	tryptophan-tRNA ligase	0.742259
blr1194	tcsR	Q89V62	two-component response regulator	0.741725
blr5730	-	Q89IA9	hypothetical protein	0.741079
bll0452	sucA	Q89X63	alpha-ketoglutarate dehydrogenase	0.740219
bll5331	-	Q89JF2	hypothetical protein	0.733897
bll6834	-	Q89F67	probable ABC transporter substrate-binding protein	0.732786
blr0222	gloB	Q89XT5	glyoxalase II	0.728906
bll4778	-	Q89KX2	dihydrolipoamide dehydrogenase	0.728177
bll4583	qor	Q89LG1	quinone oxidoreductase	0.728074
blr1184	-	Q89V72	hypothetical protein	0.725523
blr6687	-	Q89FL2	putative phosphoglycerate dehydrogenase	0.722517
bll5055	-	Q89K56	putative GMC-oxidoreductase	0.720098
blr6246	-	Q89GU9	ABC transporter substrate-binding protein	0.719728
bll5905	thiD	Q89HT4	phosphomethylpyrimidine kinase (EC 2.7.4.7)	0.716667
bll3740	-	Q89NU4	dehydrogenase	0.712496
blr0685	dapB	Q89WK2	dihydrodipicolinate reductase	0.711212
bll7498	purD	Q89DE1	phosphoribosylamine--glycine ligase	0.709985
blr7797	-	Q89CK0	RNA polymerase sigma-E factor (Sigma-24) protein	0.697652
bll3281	-	Q89Q49	putative glutamyl-tRNA(Gln) amidotransferase subunit (EC 6.3.5.-)	0.688881
blr2192	cheA	Q89T58	chemotaxis two-component hybrid sensor and regulator	0.685767
blr3825	-	Q89NL3	ABC transporter substrate-binding protein	0.685618
bll1127	-	Q89VC0	hypothetical protein	0.685193
bll2229	-	Q89T21	similar to ACY1 bifunctional acylase	0.684379
blr7054	-	Q89EL9	hypothetical protein	0.682292
bll0473	-	Q89X49	probable cell division protein	0.681124
blr6004	-	Q89HI7	dTDP-glucose 4-6-dehydratase	0.67797
blr4949	glnA	P05457	glutamine synthetase I	0.673592
bll5103	-	H7C7Y5	malonamidase E2	0.672953
bll8108	fmt	Q89BP0	methionyl-tRNA formyl transferase	0.668277
bll5696	-	Q89IE3	unknown protein	0.66479
blr1301	-	Q89UV8	immunogenic protein precursor	0.662302
blr7896	-	Q89CA1	putative glutamyl-tRNA(Gln) amidotransferase subunit	0.661866
blr3985	-	Q89N57	Sun protein	0.656597
blr3755	rpiA	Q89NS9	ribose 5-phosphate isomerase	0.655916
bll0377	-	Q89XD7	hypothetical protein	0.654233
blr5933	-	Q89HQ7	hypothetical protein	0.654021
blr3457	pta	Q89PM3	phosphate acetyltransferase (EC 2.3.1.8)	0.653416
bll2623	fixR	Q89RY9	short-chain alcohol dehydrogenase	0.650178
bll5920	lspL	Q89HS0	UDP-glucuronic acid epimerase	0.648547
bll0630	parB	Q89WP8	chromosome partitioning protein B	0.648358
blr1237	-	Q89V21	hypothetical protein	0.646885
blr3165	-	Q89QG3	putative Adenine deaminase (EC 3.5.4.2)	0.6455
blr2754	-	Q89RK9	hypothetical protein	0.642703
bll0522	argG	P59607	argininosuccinate synthase (EC 6.3.4.5)	0.640352
blr5675	-	Q89IG4	ABC transporter substrate-binding protein	0.636611
bll4059	-	Q89MY3	NAD-NADP dependent oxidoreductase	0.636266
bll4859	pyrH	Q89KP5	uridylate kinase	0.632716
blr2974	-	Q89QZ8	dehydratase	0.628705
bll1520	-	Q89U97	fructose bisphosphate aldolase	0.627611
bll0679	-	Q89WK3	hypothetical protein	0.62321
blr5974	-	Q89HL6	unknown protein	0.623122
blr2384	-	Q89SL6	hypothetical protein	0.621599
bll5029	ribH	Q89K80	riboflavin synthase beta chain	0.618997
bll5342	-	Q89JE1	hypothetical protein	0.618827
bll4800	kdsA	Q89KV0	2-dehydro-3-deoxyphosphooctonate aldolase	0.615544
blr4039	-	Q89N03	ABC transporter substrate-binding protein	0.611556
blr8134	pyrE	Q89BL4	Orotate phosphoribosyltransferase (EC 2.4.2.10)	0.603071
blr7454	proC	Q89DI5	delta 1-pyrroline-5-carboxylate reductase	0.601845
blr5976	-	Q89HL4	putative oxidoreductase	0.601456
bll2830	-	Q89RE2	probable enoyl-CoA hydratase (EC 4.2.1.17)	0.599915
bll6044	-	Q89HE7	dimethyl sulfoxide reductase	0.599433
bll1193	mtbA	Q89V63	integral inner membrane metabolite transport protein	0.594234
bll0674	rph	Q89WK4	Ribonuclease PH	0.592307
blr0719	-	Q89WG8	hypothetical protein	0.588125
blr5995	neuA	Q89HJ5	hypothetical protein	0.587055
blr0604	tesB	Q89WS4	acyl-CoA thioesterase II	0.585852
blr4658	glk	Q89L90	probable Glucokinase (EC 2.7.1.2)	0.4*
bll0339	-	Q89XH5	4-hydroxyphenylpyruvate dioxygenase (EC 1.13.11.27)	**
blr4687	asd	Q89L61	aspartate-semialdehyde dehydrogenase
bll7644	-	Q89D01	hypothetical protein
blr1496	-	Q89UC1	unknown protein
blr0927	pcaH	Q89VW8	protocatechuate 3,4-dioxygenase beta chain
blr5227	groEL	P77829	heat shock protein	***
bll4693	coaD	Q89L55	phosphopantetheine adenylyltransferase
blr3456	-	Q89PM4	hypothetical protein
bll1023	-	Q89VM2	probable amino acid binding protein
bsr6998	-	Q89ES4	hypothetical protein
blr0425	cgtA	Q89X89	GTP-binding protein
bll4560	-	Q89LI4	hypothetical protein
blr4582	argD	Q89LG2	acetylornithine aminotransferase
blr0908	-	Q89VY7	hypothetical protein
a Nomenclature of the B. diazoefficiens USDA 110 genes according to Kaneko et al. [1] (GenBank acc. # NC_004463.1; RefSeq annotation; accessed on 23 November 2016). 45 proteins that were also upregulated in transcriptomics are shaded in grey.
b Gene name according to the NCBI annotation with modifications (boldfaced) (GenBank acc. # NC_004463.1; RefSeq annotation; accessed on 23 November 2016).
c Protein/gene product accession number according to the UniProt database (https://www.uniprot.org/); accessed on 17 October 2023.
d Protein/gene product according to the NCBI annotation with modifications (boldfaced). (GenBank acc. # NC_004463.1; RefSeq annotation; accessed on 23 November 2016).
e Log2 fold change (FC) values from the comparison of phaR mutant cells with wild-type cells, both grown microoxically in proteomic experiments. Only diferentially expressed proteins with log2 FC ≥ 0.59, i.e., FC ≥ 1.5 were considered (with a exception pointed in *).
* Log2 fold change (FC) value of 0.4 but with a p-value of 0.03.
** peptides were detected manually in all three replicas of the phaR mutant and in none of the replicas of the wild type.
*** peptides were manually detected in two or three replicas of the wild type and none were detected in the phaR mutant (or just in one replica, but always in lower quantities in the latter).
