# Supplementary material for: Pleiotropic Effects of PhaR Regulator in Bradyrhizobium diazoefficiens Microaerobic Metabolism
Source: Int J Mol Sci. 2024 Feb 10;25(4):2157. doi: 10.3390/ijms25042157 (PMC10888616; doi:10.3390/ijms25042157)
Supplement: Supplementary file 1 [file ijms-25-02157-s001.zip › Quelas_et_al_Table S3.xlsx]

## Sheet: Table S3
Table S3. List of genes/proteins associated to carbon and nitrogen metabolism whose expression is regulated at transcriptional and/or at protein levels in the phaR mutant compared to the wild type, both grown in Götz minimal medium supplemented with mannitol under microaerobic conditions (0.5% O2).
Locus taga	Gene nameb	Protein codec	Descriptiond	FC (phaR vs. WT)e	log2 FC (phaR vs. WT)f
Mannitol acquisition and oxidation
blr3224	-	Q89QA6	ABC transporter ATP-binding protein	-4.29	no difference
blr3225	-	Q89QA5	oxidoreductase	-4.74	-1
blr3226	-	Q89QA4	ribitol kinase	-2.53	-0.75
blr3227	-	Q89QA3	putative fructokinase (EC 2.7.1.4)	-2.11	no difference
blr3745	-	Q89NT9	periplasmic mannitol-binding protein	-2.35	in only WT
blr7816	-	Q89CI1	probable mannitol-binding protein	-	-5.03
blr3743	-	Q89NU1	periplasmic mannitol-binding protein	-	0.83
Calvin-Benson-Bassham (CBB) cycle
blr2581	cbbF	Q8GKS1	putative D-fructose-1,6-bisphosphatase protein	-12.49	ND
blr2582	cbbP	H7C6I1	putative phosphoribulokinase protein	-7.98	in only WT
blr2583	cbbT	H7C6U6	transketolase	-17.79	in only WT
blr2584	cbbA	H7C7W4	putative fructose-1,6-bisphosphate aldolase protein	-12.24	in only WT
blr2585	cbbL	Q9ZI34	ribulose 1,5-bisphosphate carboxylase-oxygenase large subunit	-16.44	in only WT
blr2586	cbbS	Q9ZI33	ribulose 1,5-bisphosphate carboxylase-oxygenase small subunit	-8.71	ND
blr2587	cbbX	Q8GKR5	probable CbbX protein	-6.1	ND
blr2588	cbbE	Q89S24	Ribulose-phosphate 3-epimerase	-9.07	ND
Pentose-phosphate (PP) pathway
blr4658	glk	Q89L90	probable Glucokinase (EC 2.7.1.2)	10.95	0.4*
blr4550	-	Q89LJ4	glucokinase (EC 2.7.1.2)	-	0.76
blr4659	-	Q89L89	PfkB family carbohydrate kinase	10.08	no difference
Branched-chain amino acids (valine, leucine and isoleucine) degradation
bll6330	-	Q89GL5	transcriptional regulatory protein AsnC family		ND
blr6331	bkdA1	Q89GL4	2-oxoisovalerate dehydrogenase alpha subunit	9.93	in only the mutant
blr6332	bkdA2	Q89GL3	2-oxoisovalerate dehydrogenase beta subunit	10.96	in only the mutant
blr6333	bkdB	Q89GL2	lipoamide acyltransferase component of branched-chain alpha-keto acid dehydrogenase complex E2	10.47	in only the mutant
blr6334	lpdA	Q89GL1	dihydrolipoamide dehydrogenase	9.07	6.57
blr3954	-	Q89N88	methylmalonate-semialdehyde dehydrogenase	3.67	4.39
blr3955	-	Q89N87	acyl-CoA dehydrogenase	3.85	4.82
blr3956	-	Q89N86	enoyl-CoA hydratase	2.77	4.78
blr3957	-	Q89N85	3-hydroxyisobutyrate dehydrogenase	2.05	5.07
blr3958	-	Q89N84	putative acetyl-coenzyme A synthetase (EC 6.2.1.1)	2.57	2.4
Acetyl-P metabolism
bll2517	-	Q89S88	putative acetate kinase (acetokinase) protein	9.62	ND
blr3457	pta	Q89PM3	phosphate acetyltransferase (EC 2.3.1.8)	8.99	0.65
blr3458	ackA2	Q89PM2	putative acetate kinase (acetokinase) protein	6.6	0.81
tricarboxylic acids (TCA) cycle
blr4839	glta	P94325	citrate synthase	-	0.99
bll0452	sucA	Q89X63	alpha-ketoglutarate dehydrogenase	-	0.74
blr0514	sdhA	H7C6R5	succinate dehydrogenase flavoprotein subunit	2.32	1.67
blr0515	sdhB	H7C6L4	succinate dehydrogenase iron-sulfur protein subunit	2.62	1.38
Urea cycle and precursors
blr4358	-	Q89M35	similar to N-acetyl-gamma-glutamyl-phosphate reductase	8.67	2.62
blr4582	argD2	Q89LG2	acetylornithine aminotransferase	48.89	5.77
blr3010	rocD	Q89QW4	probable ornithine aminotransferase (EC 2.6.1.13)	-35.04	-6.58
blr4687	asd	Q89L61	aspartate-semialdehyde dehydrogenase	9.05	in only the mutant
a Nomenclature of the B. diazoefficiens USDA 110 genes according to Kaneko et al. [1] (GenBank acc. # NC_004463.1; RefSeq annotation; accessed on 23 November 2016).
b Gene name according to the NCBI annotation (GenBank acc. # NC_004463.1; RefSeq annotation; accessed on 23 November 2016).
c Protein/gene product accession number according to the UniProt database (https://www.uniprot.org/); accessed on 17 October 2023.
d Protein/gene product according to the NCBI annotation (GenBank acc. # NC_004463.1; RefSeq annotation; accessed on 23 November 2016).
e Fold change (FC) values of gene expression in the phaRmutant strain compared to the WT both cultured microoxically in transcriptomic experiments. Only diferentially expressed genes with FC ≤ −2 or FC ≥ 2 were considered.
f Log2 fold change (FC) values from the comparison of phaR mutant cells with wild-type cells, both grown microoxically in proteomic experiments. Only diferentially expressed proteins with log2 FC ≤ −0.59 or ≥, 0.59, i.e., FC ≤ −1.5 or ≥ 1.5 were considered, with the exception of blr4658, which as a lower FC but a p-value lower than 0.05.
ND: not detected.
* Log2 fold change (FC) value of 0.4 but with a p-value of 0.03.
References
1	Kaneko, T,; Nakamura, Y; Sato, S.; Minamisawa, K.; Uchiumi, T.; Sasamoto, S.; Watanabe, A.; Idesawa, K.; Iriguchi, M.; Kawashima, K.; et al. Complete genomic sequence of nitrogen-fixing symbiotic bacterium Bradyrhizobium japonicum USDA 110. DNA Res. 2002, 9, 189–197.
