# Supplementary material for: Pleiotropic Effects of PhaR Regulator in Bradyrhizobium diazoefficiens Microaerobic Metabolism
Source: Int J Mol Sci. 2024 Feb 10;25(4):2157. doi: 10.3390/ijms25042157 (PMC10888616; doi:10.3390/ijms25042157)
Supplement: Supplementary file 1 [file ijms-25-02157-s001.zip › Quelas_et_al_Table S4.xlsx]

## Sheet: Table_S4
Table S4. Survey of the 78 promoters with downregulated expression, at both at transcriptional and at protein levels, in the phaR mutant in comparison with the wild type (WT), both grown in Götz minimal medium supplemented with mannitol under microaerobic conditions (0.5% O2).
Locus taga	Gene nameb	Protein codec	Descriptiond	FC (phaR vs. WT)e	log2 FC (phaR vs. WT)f	Positiong	Motifh	Predicted operon structurei
blr0028	-	Q89YC6	hypothetical protein	-11.56	-5.55518	-148 -132 -124 -119	TGCAAGGCGCAG GGCACTGCGGCC GGCCTCGCGTAG CGCGTAGCGAAG	-
bll0128	-	Q89Y27	hypothetical protein	-2.1	-1.77692	-292 -164 -30	GGCGCCGCACGC CGCCGGGCAATG AGCCGGGCGCGG	-
bll0144	-	Q89Y11	substrate-binding protein	-2.31	-0.836107	-255 -250 -153	AGCGCAGCGAAG AGCGAAGCAATC CGCTTTGCGGAA	-
blr0228	-	Q89XS9	hypothetical protein	-3.45	-1.13555	-31	TGCTTGGCGATT	-
blr0241	acdS	Q89XR6	1-aminocyclopropane-1-carboxylate deaminase (EC 4.1.99.4)	-10.28	-7.64628	-243	AGCTCGGCATTG	-
blr0336	-	Q89XH8	carbon monoxide dehydrogenase large chain	-3.33	-1.14813	-281 -263	TGCAGTGCGGCT CGCCGGGCATGA	-
blr0337	-	Q89XH7	putative carbon monoxide dehydrogenase medium chain (EC 1.2.99.2)	-3.82	-1.02237	-285 -116 -111 -48	CGCTCGGCATCA GGCGACGCGAAG CGCGAAGCGTCG TGCGGCGCATCC	-
bll0805	-	Q89W88	hypothetical protein	-4.16	-4.38553	-292 -272 -104	GGCGATGCGGAC TGCCGGGCGAGA CGCAACGCACAA	-
bll0888	-	Q89W05	hypothetical protein	-2.34	-1.60216	-44	CGCACAGCAACG	-
bll0954	-	Q89VU1	hypothetical protein	-2.2	-1.20515	-295 -264 -213 -113 -97	CGCGGTGCAGGG TGCCCGGCGGCC CGCGTGGCGTAA CGCTGCGCACGG CGCAATGCGCTT	-
bll1058	-	Q89VI7	ABC transporter substrate-binding protein	-2.84	-0.665595	-228 -217 -215	CGCGGCGCAGGA AGCGCGGCGCGA CGCGGCGCGAAG	-
blr1091	pstS	Q89VF5	ABC transporter phosphate-binding protein	-3.52	-2.7112	-278 -227	TGCAGGGCGGGA GGCATCGCGGCC	-
blr1266	-	Q89UZ3	hypothetical protein	-2.08	-0.958403	-280	TGCAGGGCATCA	-
bll1329	coaL	Q89UT2	fatty acid CoA-ligase	-2.52	-2.5836	-169 -149	GGCGCGGCGATC TGCCAGGCGATC	-
blr1408	-	Q89UK8	hypothetical protein	-2.53	-1.71571	-270	CGCGCCGCAATG	-
blr1482	-	Q89UD5	ABC transporter sulfate-binding protein	-6.56	-3.1767	-216	TGCCTTGCACCA	-
bll1491	-	Q89UC6	hypothetical protein	-2.67	-0.688508	-245	GGCATGGCGATC	-
blr1600	-	Q89U20	nitrilotriacetate monooxygenase	-13.88	-4.1122	-	-	-
blr1601	-	Q89U19	ABC transporter substrate-binding protein	-28.31	-6.57401	-136 -97 -70	AGCGGCGCGGCT CGCTGCGCGAGC TGCAGGGCGAGC	blr1601-blr1604
bll1754	id89	H7C7X8	hypothetical protein	-29.84	-22.5348	-	-	-
blr1756	nifS	P37030	nitrogenase metalloclusters biosynthesis protein	-40.47	-7.37801	-220	CGCTGCGCGAAC	blr1756-blr1757
blr1769	nifH	P06117	dinitrogenase reductase protein	-77.3	-22.2056	-277 -107	AGCCGGGCAGAT AGCGATGCGCTC	-
blr2036	fixR	P05406	oxidoreductase	-11.96	-22.2929	-39	TGCTACGCGTGC	fixR-nifA
bll2060	groES3	P35864	GroES3 chaperonin	-32.51	-19.8678	-	-	bll2060-bll2059
blr2131	-	Q89TA8	probable oxygenase	-34.63	-3.19509	-152 -138 -105	TGCGAAGCATCT TGCGGGGCGGCC AGCAACGCAGGT	blr2131-blr2136
blr2269	-	Q89SY1	ABC transporter sugar-binding protein	-3.99	-2.99864	-261 -65	CGCGTCGCGGTG TGCTCTGCGACA	-
bll2302	-	Q89SU8	hypothetical protein	-2.62	-2.03575	-188 -183 -105	CGCCGGGCGTTG GGCGTTGCGGTG AGCGCCGCGGCG	-
bll2304	-	Q89SU6	probable ABC transporter, substrate binding protein	-3.86	-0.646563	-295 -238 -124 -54	GGCGGCGCGCTC GGCGATGCGACA GGCGGGGCAGAT AGCCGGGCATAC	-
blr2382	lspL	Q89SL8	UDP-glucuronic acid epimerase	-2.9	-0.705038	-130 -26	TGCATGGCGCCA GGCATTGCATTC	-
blr2487	-	Q89SB8	hypothetical protein	-2.16	-0.82074	-211 -67 -65	AGCGGCGCGAGA TGCGCCGCGCGC CGCCGCGCGCCC	-
bll2619	alkK	Q89RZ3	medium-chain-fatty-acid--CoA ligase (EC 6.2.1.-)	-2.06	-1.01051	-289 -207 -204	CGCGGGGCGAGG AGCGGCGCAGCA GGCGCAGCATAT	-
blr2827	-	Q89RE5	hypothetical protein	-2.2	-1.00372	-257 -252 -170 -168	TGCCAGGCGCAG GGCGCAGCATCG GGCGCGGCGCGG CGCGGCGCGGCT	-
bll2956	-	Q89R16	gluconolactonase precursor	-5.65	-1.9968	-246 -97	TGCATCGCAGCG TGCCCTGCGATC	-
blr3010	-	Q89QW4	probable ornithine aminotransferase (EC 2.6.1.13)	-35.04	-6.58681	-130	GGCAGTGCAACA	-
bll3051	-	Q89QS3	hypothetical protein	-2.27	-0.878861	-169 -151 -70	GGCGGCGCACGG GGCGATGCGGAG CGCGCTGCAAAG	-
bll3107	-	Q89QL7	unknown protein	-2.84	-1.00135	-285 -250 -148 -119	CGCGCAGCAAAG GGCGCAGCAATC GGCCTTGCGGGT GGCGCTGCATAC	-
blr3220	-	Q89QB0	hypothetical protein	-3.43	-1.58122	-290 -193 -166 -124	TGCGAGGCGGAC AGCACGGCGTAC CGCGGGGCATGA CGCATCGCAGCA	blr3220-blr3221
blr3226	-	Q89QA4	ribitol kinase	-2.53	-0.751632	-269	CGCGCGGCATCC	blr3226-blr3227
blr3566	-	Q89PB6	ABC transporter substrate-binding protein	-4.33	-3.66035	-294 -41	TGCGCTGCGAAC CGCCGAGCGGGT	-
blr3649	-	Q89P34	putative acetyltransferase	-2.32	-2.18404	-231 -208	GGCCATGCGCGA TGCCGAGCGGAA	blr3649-blr3650
blr3681	-	Q89P02	hypothetical protein	-6.35	-1.30654	-	-	blr3681-blr3682
blr3745	-	Q89NT9	periplasmic mannitol-binding protein	-2.35	-23.79	-40	CGCAGTGCGATG	-
bll3754	gph	Q89NT0	phosphoglycolate phosphatase	-2.58	-2.2411	-282 -271 -251 -188	CGCGACGCGCTC CGCCGAGCAGCT TGCTTGGCGGTC CGCGCCGCAGCC	-
bll3872	-	Q89NG8	HlyD family secretion protein	-55.06	-24.3352	-57	TGCGCTGCGGTA	-
blr3918	-	Q89NC4	ABC transporter substrate-binding protein	-5.89	-0.849249	-196	AGCTCGGCGGCG	blr3918-blr3920
bll3937	-	Q89NA5	hypothetical protein	-2.63	-2.75459	-157 -152	GGCCGAGCGATG AGCGATGCGCTA	-
bll4303	-	Q89M90	putative amidase	-2.93	-1.5511	-	-	-
blr4586	-	Q89LF8	putative oxidoreductase protein	-2.05	-1.12141	-230 -180 -25	AGCAGCGCAATG CGCGGCGCGCAT CGCCGGGCGTGT	-
blr4842	-	Q89KR2	ABC transporter substrate-binding protein	-2.83	-2.12371	-283 -204 -48	GGCGTTGCAATC TGCTCGGCGGCC AGCTGCGCGGCT	-
blr5276	-	Q89JK7	hypothetical protein	-2.74	-0.810344	-	-	blr5276-blr5278
bll5734	ntrA	Q89IA5	ABC transporter nitrate-binding protein	-2.11	-3.89616	-95 -88 -83	AGCTAGGCGCGC CGCGCAGCGGCG AGCGGCGCAAGC	bll5734-bll5731
blr6059	-	Q89HD3	putative cyclase	-2.35	-0.882433	-249 -162	TGCGCGGCGGAG TGCGCGGCAGGT	-
bll6121	-	Q89H73	probable sulfite oxidase	-3.74	-3.3	-54	CGCCAGGCGCGC	bll6121-bll6120
blr6188	-	Q89H07	hypothetical protein	-2.04	-0.795471	-243 -114 -109	CGCCGGGCAGGC CGCTTCGCGTCG CGCGTCGCGAGG	blr6188-blr6192
blr6437	-	Q89GA8	gluconolactonase precursor (EC 3.1.1.17)	-4.77	-1.80904	-246 -124 -103 -41	AGCGCCGCGCCT TGCCCCGCACAC AGCATCGCGCGC GGCGAGGCGAAT	-
bll6448	-	Q89G97	unknown protein	-2.56	-1.88723	-95	CGCTCGGCATGA	-
bll6449	-	Q89G96	hypothetical protein	-15.11	-6.03502	-225 -56	CGCCCTGCGGGC TGCGGCGCGCTC	-
bll6469	-	Q89G76	malic enzyme	-5.35	-3.23453	-287 -282 -277 -223 -203 -163	CGCCAGGCGATG GGCGATGCAAGG TGCAAGGCATCG AGCCTTGCGGTG TGCCTCGCGCTT TGCGGTGCGAGA	-
blr6648	-	Q89FQ1	ABC transporter substrate-binding protein	-2.13	-1.12554	-237 -235	CGCGCAGCGCGA CGCAGCGCGAGC	-
blr6742	-	Q89FF8	putative glutamate synthase small subunit	-2.57	-1.40497	-227 -199 -190	TGCACCGCAACA TGCTGCGCGCAG TGCTGTGCACGC	blr6742-blr6744
bll6903	-	Q89EZ8	outer membrane lipoprotein	-10.26	-3.19386	-209	AGCCTGGCGGTC	bll6903-bll6902
bll6950	modD	Q89EX0	putative pyrophosphorylase (EC 2.4.2.-)	-10.97	-23.0043	-132 -111 -66	TGCGAGGCGCCG GGCTCAGCAATC CGCCTTGCAGGA	-
bll7010	ssuD	Q89ER2	sulfonate monooxygenase	-19.14	-5.62602	-211 -21	TGCTACGCGGAG CGCCAAGCGGCG	bll7010-bll7007
bll7011	-	Q89ER1	ABC transporter aliphatic-sulfonate-binding protein	-8.92	-8.93889	-216 -115	GGCCCTGCATCG TGCCACGCGCGC	-
blr7064	-	Q89EK9	probable ABC transporter substrate-binding protein	-3.34	-2.20748	-221 -146 -141 -90	AGCGCCGCGTGG TGCAAAGCACCG AGCACCGCGCTC AGCTAGGCGGCC	-
bll7400	-	Q89DN9	acetyl-CoA acetyltransferase	-2.12	-0.804006	-	-	-
bll7402	serC	Q89DN7	phosphoserine aminotransferase	-4.91	-2.24878	-196	AGCCGCGCAATT	-
blr7484	-	Q89DF5	hypothetical zinc protease	-3.45	-1.26207	-	-	blr7484-blr7485
bll7613	-	Q89D32	hypothetical protein	-2.85	-6.66637	-179	CGCTCAGCGATC	-
bll7801	-	Q89CJ6	putative dehydrogenase	-2.84	-1.73052	-225 -220 -60	AGCGCCGCGCCG CGCGCCGCGCTG CGCTCCGCGCGC	-
bll7803	-	Q89CJ4	putative enoyl-CoA hydratase (EC 4.2.1.17)	-5.34	-1.33292	-277 -213 -208 -157 -132 -43	CGCGGTGCACAT CGCATGGCGCCG GGCGCCGCGGTA CGCGTAGCGCGA CGCTCCGCGATC GGCGCAGCAATC	-
bll7804	-	Q89CJ3	3-hydroxyacyl-CoA dehydrogenase type II	-2.71	-1.17465	-	-	-
blr7829	-	Q89CG8	hypothetical protein	-3.13	-4.25246	-	-	-
blr7848	-	Q89CE9	probable substrate-binding protein	-3.6	-1.31021	-	-	-
blr7922	-	Q89C75	ABC transporter substrate-binding protein	-3.3	-2.89274	-183 -144 -112 -96 -85 -73 -71	GGCCCAGCGTGC TGCGCAGCACCG GGCCATGCGGCG TGCCGAGCGCCA AGCAACGCGATC AGCGCCGCGCGG CGCCGCGCGGGT	-
bll7927	-	Q89C70	hypothetical protein	-3.75	-3.48189	-275 -38	TGCCGGGCGACG GGCCGTGCGCAA	-
bll8141	pckA	Q89BK7	phosphoenolpyruvate carboxykinase	-2.02	-1.05822	-267 -130	TGCGTCGCAATA GGCTTGGCAACG	-
bll8232	-	Q89BC4	hypothetical protein	-14.43	-22.707	-	-	bll8232-bll8231
a Nomenclature of the B. diazoefficiens USDA 110 genes according to Kaneko et al. [1] (GenBank acc. # NC_004463.1; RefSeq annotation; accessed on 23 November 2016). Confirmed direct PhaR targets validated by electrophoretic mobility shift DNA assays (EMSA) are shaded in grey.
b Gene name according to the NCBI annotation with modifications (boldfaced) (GenBank acc. # NC_004463.1; RefSeq annotation; accessed on 23 November 2016).
c Protein/gene product accession number according to the UniProt database (https://www.uniprot.org/); accessed on 17 October 2023.
d Protein/gene product according to the NCBI annotation with modifications (boldfaced). (GenBank acc. # NC_004463.1; RefSeq annotation; accessed on 23 November 2016).
e Fold change (FC) values of gene expression in the phaRmutant strain in comparison with the WT both cultured microoxically in transcriptomic experiments. Only diferentially expressed genes with FC ≤ −2 were considered.
f Log2 fold change (FC) values from the comparison of phaR mutant cells with wild-type cells, both grown microoxically in proteomic experiments. Only diferentially expressed proteins with log2 FC ≤ − 0.59, i.e., FC ≤ −1.5 were considered.
g Position of the first nucleotide of the motif relative to the annotated translational start site of the associated gene.
h Predicted PhaR binding sites.
i Operon structure prediction according to Mesa and coworkers with modifications (bolfaced) [2].
References
1	Kaneko, T,; Nakamura, Y; Sato, S.; Minamisawa, K.; Uchiumi, T.; Sasamoto, S.; Watanabe, A.; Idesawa, K.; Iriguchi, M.; Kawashima, K.; et al. Complete genomic sequence of nitrogen-fixing symbiotic bacterium Bradyrhizobium japonicum USDA 110. DNA Res. 2002, 9, 189–197.
2	Mesa, S.; Hauser, F.; Friberg, M.; Malaguti, E.; Fischer, H.M.; Hennecke, H. Comprehensive assessment of the regulons controlled by the FixLJ-FixK2-FixK1 cascade in Bradyrhizobium japonicum. J. Bacteriol. 2008, 190, 6568–6579.
