# Supplementary material for: Pleiotropic Effects of PhaR Regulator in Bradyrhizobium diazoefficiens Microaerobic Metabolism
Source: Int J Mol Sci. 2024 Feb 10;25(4):2157. doi: 10.3390/ijms25042157 (PMC10888616; doi:10.3390/ijms25042157)
Supplement: Supplementary file 1 [file ijms-25-02157-s001.zip › Quelas_et_al_Table S6.xlsx]

## Sheet: Table S6
Table S6. PHB granule-associated proteins detected in wild type strain grown in Götz medium supplemented with mannitol under micro-aerobic conditions (0.5% O2).
Locus taga	Gene nameb	Protein codec	Descriptiond	Scoree	Massf	Sequencesg	emPAIh
bll4853	-	Q89KQ1	putative outer membrane protein	9606	92950	34	2.99
bll0442	atpA	Q89X72	ATP synthase alpha chain	11612	55301	25	4.51
bll6183	-	Q89H12	hypothetical protein	7301	89591	25	1.77
blr7589	-	Q89D54	putative oxidoreductase	3322	126972	24	0.95
bll0440	atpD	Q89X74	ATP synthase beta chain	9915	50987	20	3.57
blr5626	groEL	Q89IK8	60 KDA chaperonin	3778	57716	20	2.41
bll5402	tuf	Q89J82	elongation factor TU	13767	43569	19	4.44
blr5467	-	Q89J17	unknown protein	5874	63237	19	1.91
blr4473	-	Q89LS0	hypothetical protein	10645	49857	17	2.15
bll4766	-	Q89KY2	hypothetical protein	4628	79468	16	0.97
blr3972	guaB	Q89N70	inosine-5`-monophosphate dehydrogenase	2552	52908	16	1.95
blr4937	-	Q89KG8	probable cation efflux system protein	726	114424	16	0.61
blr4935	-	Q89KH0	putative divalent cation resistant determinant protein C	4582	45728	15	2.49
bll4881	-	Q89KM4	hypothetical protein	2396	92006	15	0.74
blr4808	-	Q89KU2	probable peptidyl-prolyl cis-trans isomerse	1440	68494	15	1.09
bll0466	acnA	P70920	aconitase	1291	98773	14	0.62
blr5747	icdA	Q89I92	isocitrate dehydrogenase [NADP] (EC 1.1.1.42)	1892	45437	13	1.82
bll8129	ugdH	Q89BL9	UDP-glucose 6-dehydrogenase	1108	47459	13	1.89
bll4105	-	Q89MT7	hypothetical protein	869	94299	13	0.59
blr0434	ctpA	Q89X80	carboxy-terminal protease	860	48385	13	1.47
bll5410	rpoB	Q89J74	DNA-directed RNA polymerase beta chain	371	153465	13	0.33
bll5919	manC	Q89HS1	mannose-1-phosphate guanylyltransferase (GDP)	4381	51581	12	1.19
bll3035	tolC	Q89QT9	putative outer membrane secretion protein	1675	50434	12	1.23
blr2489	trpE	Q89SB6	anthranilate synthase component I and II	956	79663	12	0.66
bll7146	ftsH	H7C810	metalloprotease	872	69919	11	0.70
blr1158	acd	Q89V89	acyl-CoA dehydrogenase	640	64315	11	0.78
bll6175	hupA	Q89H20	probable DNA-binding protein HU 1	16309	10976	10	44.30
bll4782	pdhB	Q89KW8	pyruvate dehydrogenase beta subunit	3508	48906	10	1.13
bll1023	-	Q89VM2	probable amino acid binding protein	2741	38988	10	1.58
blr2538	ppdK	Q89S67	pyruvate,orthophosphate dikinase	2203	106292	10	0.51
bll7416	aatA	Q89DM3	aspartate aminotransferase A	1981	44485	10	1.13
bll2651	dxs	Q89RW1	1-deoxy-D-xylulose-5-phosphate synthase	1751	71390	10	0.61
blr3224	-	Q89QA6	ABC transporter ATP-binding protein	1740	36084	10	1.78
blr2524	-	Q89S81	electrotransfer ubiquinone oxidoreductase	1226	60611	10	0.84
blr2860	-	Q89RB2	hypothetical protein	1172	43949	10	1.32
bll5409	rpoC	Q89J75	DNA-directed RNA polymerase beta chain	414	156184	10	0.24
blr7533	groEL	Q89DA6	60 KDA chaperonin	1309	57213	9	0.70
blr4936	-	Q89KG9	putative cation efflux system protein	3087	35023	9	1.36
bll7309	-	Q89DX8	unknown protein	1327	30792	9	1.66
blr0936	gcpE	Q89VV9	peptidoglycan acetylation protein	1089	45553	9	1.09
bll4911	nuoG	Q89KJ4	NADH ubiquinone oxidoreductase chain G	691	74467	9	0.50
bll6508	-	Q89G39	putative hydrolase serine protease transmembrane protein	621	33605	9	1.45
blr1515	acrA	Q89UA2	RND multidrug efflux membrane permease	280	42841	9	1.02
bll2379	-	Q89SM1	putative polysaccharide export protein	2526	45400	8	0.81
bll0225	phaB2	Q89XT2	acetoacetyl CoA reductase	2367	25178	8	1.87
blr7409	-	Q89DN0	L-lactate dehydrogenase	1801	41651	8	1.07
bll0453	sucD	Q89X62	succinyl-CoA synthetase alpha chain	1738	30362	8	2.00
bll3871	-	Q89NG9	AcrB-AcrD-AcrF family protein	1450	114145	8	0.27
blr3924	-	Q89NB8	acetyl CoA synthase	1113	41120	8	1.09
bll0088	-	Q89Y67	oxidoreductase	1062	35587	8	1.33
bll0456	mdh	Q89X59	malate dehydrogenase	1028	34275	8	1.41
blr0514	sdhA	H7C6R5	succinate dehydrogenase flavoprotein subunit	901	66903	8	0.50
blr6000	-	Q89HJ1	unknown protein	891	34987	8	1.15
blr4086	-	Q89MV6	hypothetical protein	844	46124	8	0.79
bll5755	recA	Q89I84	RecA protein	821	38676	8	1.18
bll4861	-	Q89KP3	30S ribosomal protein S2	813	35825	8	1.11
bll5026	hppA	Q89K83	H+ translocating pyrophosphate synthase	778	72624	8	0.45
bll1503	qor	Q89UB4	quinone oxidoreductase	761	34811	8	1.16
blr3278	-	Q89Q52	hypothetical protein	638	54356	8	0.64
bll7126	pntA	Q89EF9	NAD(P)+ transhydrogenase	533	40450	8	0.94
blr0191	accA	Q89XW4	carboxyl transferase component of acetyl-CoA carboxylase	480	34945	8	1.15
blr3778	-	Q89NQ6	phospho-2-dehydro-3-deoxyheptonate aldolase	345	51244	8	0.69
blr0355	-	Q89XF9	hypothetical protein	327	33112	8	1.24
blr5887	-	Q89HV2	hypothetical protein	190	202736	8	0.14
blr5751	gcvT	Q89I88	glycine cleavage system component T	3119	40929	7	0.93
bll0455	sucC	Q89X60	succinyl-CoA synthetase beta chain	2200	42046	7	0.89
bll0180	cobS	Q89XX5	cobalt insertion protein	2028	42351	7	1.04
bll1185	atpB	Q89V71	FoF1 ATP synthase B chain	1274	17316	7	2.78
bll4783	pdhA	Q89KW7	pyruvate dehydrogenase alpha subunit	1113	37202	7	1.25
bll6509	-	Q89G38	putative membrane bound protease protein	983	41583	7	0.76
blr7738	-	Q89CQ8	hypothetical protein	845	103947	7	0.26
blr5369	-	Q89JB4	unknown protein	747	64636	7	0.44
blr0579	sun	Q89WU9	SUN protein	579	48167	7	0.63
blr1461	-	Q89UF6	hypothetical protein	529	60220	7	0.48
blr4488	ntrC	Q89LQ5	two-component response regulator	441	52923	7	0.66
bll5338	-	Q89JE5	probable oxidoreductase	312	128615	7	0.20
bll5945	metK	Q89HP5	S-adenosylmethionine synthetase	149	43613	7	0.71
blr7872	-	Q89CC5	HlyD family secretion protein	136	42546	7	0.74
blr7377	carB	Q89DR2	carbamoylphosphate synthase large subunit	136	126269	7	0.21
bll5076	-	Q89K42	hypothetical protein	7958	60643	6	0.56
bll6888	-	Q89F13	putative porin	896	55123	6	0.53
bll7401	serA	Q89DN8	D-3-phosphoglycerate dehydrogenase	2506	56220	6	0.43
blr4219	-	Q89MH4	hypothetical protein	1674	24014	6	1.30
blr2609	-	Q89S03	oxidoreductase	1162	29963	6	0.95
bll0646	hslU	Q89WN2	heat shock chaperone	840	47776	6	0.53
bll7596	-	Q89D49	D-alanine aminotransferase	639	33685	6	0.82
blr3960	-	Q89N82	probable short-chain dehydrogenase	492	32145	6	0.86
blr0488	leuC	Q89X34	3-isopropylmalate dehydratase large subunit	403	51191	6	0.48
blr8098	-	Q89BQ0	hypothetical protein	336	68335	6	0.34
blr1248	-	Q89V10	putative thioredoxin reductase	331	62850	6	0.38
bll0441	atpG	Q89X73	ATP synthase gamma chain	273	32013	6	0.87
bll6451	-	Q89G94	probable alkanesulfonate monooxygenase (EC 1.1.-.-)	249	40411	6	0.65
bll1522	pgk	Q89U95	phosphoglycerate kinase	243	41957	6	0.62
bll5442	-	Q89J42	putative oxidoreductase	219	27211	6	1.09
bll4916	nouD	Q89KI9	NADH ubiquinone oxidoreductase chain D	218	45485	6	0.56
blr1508	-	Q89UA9	HlyB-MsbA family ABC transporter	197	67396	6	0.35
bll6602	murG	Q89FU7	UDP-N-acetylglucosamine--N-acetylmuramyl-(pentapeptide) pyrophosphoryl-undecaprenol N-acetylglucosamine transferase (EC 2.4.1.-)	190	38131	6	0.69
bll6756	-	Q89FE5	hypothetical protein	175	73791	6	0.32
blr0573	-	Q89WV5	acetyl-CoA synthetase	154	72497	6	0.32
blr4108	pepA	Q89MT4	cytosol aminopeptidase	135	51983	6	0.48
bll5153	-	Q89JW6	ClpA-like protein	113	88568	6	0.26
blr1600	-	Q89U20	nitrilotriacetate monooxygenase	87	49817	6	0.50
bll1321	chvA	Q89UT8	beta-1,2-glucan export ATP-binding protein	69	65982	6	0.36
blr3917	-	Q89NC5	ABC transporter ATP-binding protein	4411	39197	5	0.53
bll4354	-	Q89M39	hypothetical protein	3008	29646	5	0.76
bll0443	atpH	Q89X71	ATP synthase delta chain	1592	19658	5	1.32
blr1488	bdhA	Q89UC9	3-hydroxybutyrate dehydrogenase	1332	27664	5	0.83
blr4839	gltA	P94325	citrate synthase	1273	48561	5	0.41
blr7465	-	Q89DH4	hypothetical protein	949	21312	5	1.17
bll5984	-	Q89HK6	unknown protein	915	28416	5	0.80
bll6453	-	Q89G92	ABC transporter ATP-binding protein	858	28973	5	1.00
bll0717	-	Q89WH0	oxidoreductase	819	33886	5	0.81
bll8141	pckA	Q89BK7	phosphoenolpyruvate carboxykinase	803	59311	5	0.33
bll4862	-	Q89KP2	hypothetical protein	775	92173	5	0.25
blr1571	-	Q89U48	unknown protein	752	65299	5	0.30
bll4736	-	Q89L12	preprotein tranlocase protein	522	13629	5	2.30
bll0226	phaA2	Q89XT1	acetyl-CoA acetyltransferase	467	40964	5	0.51
bll0635	rho	Q89WP3	transcription termination factor	406	47121	5	0.43
blr4646	-	Q89LA1	hypothetical protein	357	25071	5	1.21
bll2492	-	Q89SB3	hypothetical protein	343	27571	5	0.83
bll0946	ispA	Q89VU9	geranyltranstransferase (EC 2.5.1.10)	318	32863	5	0.66
bll7008	-	Q89ER4	aliphatic sulfonate ABC transporter ATP-binding protein	316	30177	5	0.74
bll4735	secD	Q89L13	Protein-export membrane protein	279	57839	5	0.34
blr4038	-	Q89N04	ABC transporter ATP-binding protein	246	27087	5	0.85
bll7817	-	Q89CI0	putative acyl-CoA dehydrogenase (EC 1.3.99.-)	244	41062	5	0.50
blr7895	-	Q89CA2	hypothetical protein	230	35919	5	0.59
bll3872	-	Q89NG8	HlyD family secretion protein	203	43793	5	0.47
blr7824	-	Q89CH3	ABC transporter ATP-binding protein	189	25888	5	0.90
bll0766	-	Q89WC5	probable dehydrogenase	182	36713	5	0.58
blr1395	-	Q89UM1	hypothetical protein	172	42118	5	0.49
bll4943	clpX	Q89KG2	ATP-dependent Clp protease, ATP-binding subunit	139	46932	5	0.43
bll7439	-	Q89DK0	GTP-binding protein	125	39493	5	0.53
blr2222	dadA	Q89T28	D-amino acid dehydrogenase, small subunit	102	45583	5	0.45
bll4983	-	Q89KC4	hypothetical protein	205	54547	4	0.28
bll4722	-	Q89L26	hypothetical protein	7030	15022	4	1.98
bll4779	-	Q89KX1	dihydrolipoamide acetyltransferase	75	47184	4	0.33
bll5377	rpsK	P59370	30S ribosomal protein S11	1555	13944	4	1.54
bll7531	-	Q89DA8	hypothetical protein	1393	21916	4	0.83
blr5815	-	Q89I24	hypothetical protein	1372	34929	4	0.47
blr2764	fixO	H7C6S3	cytochrome-c oxidase	1047	27449	4	0.63
blr4110	-	Q89MT2	hypothetical protein	940	17889	4	1.09
blr7888	-	Q89CA9	putative 3-oxoacyl-[acyl-carrier-protein] reductase (EC 1.1.1.100)	712	27406	4	0.63
bll1193	mtbA	Q89V63	integral inner membrane metabolite transport protein	693	68090	4	0.28
blr4809	trpD	P94326	anthranilate phosphoribosyltransferase	612	34735	4	0.47
blr2766	fixP	Q03075	cbb3 oxidase, subunit III	582	31290	4	0.53
blr5024	-	Q89K85	hypothetical protein	504	20387	4	0.91
bll5403	fusA	Q89J81	translation elongation factor G	477	76067	4	0.19
blr4501	-	Q89LP2	probable ABC transporter ATP-binding protein	472	36722	4	0.44
blr7371	carA	Q89DR8	carbamoylphosphate synthase small chain	454	42915	4	0.37
blr1485	-	Q89UD2	sulfate ABC transporter ATP-binding protein	453	38199	4	0.42
blr0095	-	Q89Y60	hypothetical protein	448	73855	4	0.20
blr0172	-	Q89XY3	hypothetical protein	418	56889	4	0.27
bll5944	ahcY	Q89HP6	S-adenosylhomocysteine hydrolase	414	52318	4	0.29
bll6137	qor	Q89H58	quinone oxidoreductase	381	34356	4	0.48
blr2486	-	P51131	cytochrome b-c1 precursor	359	76819	4	0.19
blr7834	-	Q89CG3	ABC transporter ATP-binding protein	358	25989	4	0.67
bll6063	-	P29285	ABC transporter substrate-binding protein	347	38801	4	0.41
bll1168	tldD	Q89V79	TldD protein	343	51101	4	0.30
bll7540	glcF	Q89D99	glycolate oxidase iron-sulfur subunit	334	48043	4	0.32
bll6606	-	Q89FU3	probable UDP-N-acetylmuramoylalanyl-D-glutamyl-2,6-diaminopimelate--D-alanyl-D-alanyl ligase (EC 6.3.2.15)	332	48199	4	0.32
bll2833	-	Q89RD9	hypothetical sugar kinase	317	33199	4	0.50
blr2928	-	Q89R44	oxidoreductase	311	31520	4	0.53
blr4701	-	Q89L47	putative outer-membrane immunogenic protein precursor	304	26272	4	0.66
blr4053	-	Q89MY9	hypothetical protein	293	37491	4	0.43
blr6725	-	Q89FH5	putative multidrag resistance protein	288	45309	4	0.35
blr5434	-	Q89J50	putative D-mycarose 3-C-methyltransferase	276	45803	4	0.34
blr1022	-	Q89VM3	probable isovaleryl-CoA dehydrogenase	271	40299	4	0.40
bll4855	dxr	Q89KP9	1-deoxy-D-xylulose 5-phosphate reductoisomerase	262	42957	4	0.37
blr1516	acrB	Q89UA1	RND multidrug efflux transporter	251	112593	4	0.13
bll5796	-	Q89I43	Fumarate hydratase class I (EC 4.2.1.2)	240	60407	4	0.25
bll5808	-	Q89I31	two-component hybrid sensor and regulator	236	93471	4	0.16
bll3142	-	Q89QI6	putative quinone oxidoreductase (EC 1.6.5.5)	214	34369	4	0.48
blr7833	-	Q89CG4	ABC transporter ATP-binding-permease protein	196	62627	4	0.24
bll5555	phaP2	Q89IS9	phasin family protein	195	17445	4	1.13
blr8101	argB	Q89BP7	acetylglutamate kinase	183	31294	4	0.53
blr3502	-	Q89PH8	hypothetical protein	182	21207	4	0.87
blr4262	-	Q89MD1	hypothetical protein	181	53707	4	0.28
bll0556	-	Q89WX2	hypothetical protein	172	52055	4	0.30
bll5955	purU	Q89HN5	formyltetrahydrofolate deformylase	160	32650	4	0.51
blr0521	-	Q89X06	hypothetical protein	152	74500	4	0.20
blr3957	-	Q89N85	3-hydroxyisobutyrate dehydrogenase	144	29735	4	0.57
blr2895	paaE	Q89R77	putative ferredoxin reductase electron transfer component protein	142	41516	4	0.38
blr6003	-	Q89HI8	probable glycosyl transferase	131	28447	4	0.60
bll2621	-	Q89RZ1	hypothetical protein	127	24712	4	0.71
blr6029	-	Q89HG2	hypothetical protein	116	44841	4	0.35
bll5078	-	Q89K40	unknown protein	111	53263	4	0.29
blr4340	-	Q89M53	probable ATP-binding protein	100	28600	4	0.59
bll5379	adk	Q89JA5	probable adenylate kinase	93	31883	4	0.52
bll2657	mmgC	Q89RV5	acyl-CoA dehydrogenase	86	62604	4	0.24
bll5914	-	Q89HS6	carbon monoxide dehydrogenase large chain	78	82717	4	0.18
bll0805	-	Q89W88	hypothetical protein	73	49148	4	0.31
bll1030	-	Q89VL5	two-component hybrid sensor and regulator	66	63587	4	0.24
bll5386	rpsH	Q89J98	30S ribosomal protein S8	54	14665	4	1.44
bll5155	phaP1	Q89JW4	phasin family protein	3373	12393	3	1.84
bll0175	-	Q89XY0	probable oxidoreductase	107	40011	3	0.29
bll5500	-	Q89IY4	hypothetical protein	1514	17947	3	0.73
blr0628	-	Q89WQ0	hypothetical protein	1352	19884	3	0.65
bll0489	-	Q89X33	putative glicine-rich protein	1123	19990	3	0.64
blr1423	cycM	P30323	cytochrome c	1026	19257	3	0.67
blr3501	-	Q89PH9	unknown protein	1005	14522	3	1.46
blr3004	shc	P54924	squalene-hopene cyclase	890	73940	3	0.15
blr8144	-	Q89BK4	two-component response regulator	807	26654	3	0.45
blr2816	-	Q89RF6	aldehyde dehydrogenase	769	53280	3	0.21
bll6685	-	Q89FL4	probable ATP-binding protein	545	61850	3	0.18
blr3805	-	Q89NN3	putative aminotransferase (EC 2.6.1.-)	541	43873	3	0.26
blr4115	actP	Q89MS7	putative symporter	506	59014	3	0.19
blr3121	-	Q89QK3	two-component response regulator	460	25121	3	0.49
bll6025	-	Q89HG6	probable outer membrane protein B	393	33596	3	0.35
bll3028	-	Q89QU6	putative oxidoreductase	356	30114	3	0.39
blr4419	acd	Q89LX4	acyl-CoA dehydrogenase	349	40956	3	0.28
bll7538	-	Q89DA1	hypothetical protein	323	36204	3	0.32
blr3921	-	Q89NC1	hypothetical protein	270	34559	3	0.34
bll6596	ftsZ	Q89FV3	cell division protein	267	62990	3	0.17
bll6129	phaP3	Q89H66	phasin family protein	252	12430	3	1.84
blr0337	-	Q89XH7	putative carbon monoxide dehydrogenase medium chain (EC 1.2.99.2)	249	27430	3	0.44
bll5394	rpsC	Q89J90	30S ribosomal protein S3	249	27094	3	0.45
bll5405	rpsL	Q89J79	30S ribosomal protein S12	241	13968	3	1.01
bll7597	-	Q89D48	amino acid ABC transporter ATP-binding protein	233	27248	3	0.44
bll3241	-	Q89Q89	ABC transporter ATP-binding protein	205	40750	3	0.28
bll0344	-	Q89XH0	hypothetical protein	189	35238	3	0.33
bll7498	purD	Q89DE1	phosphoribosylamine--glycine ligase	177	45636	3	0.25
bll5418	-	Q89J66	putative D-mycarose 3-C-methyltransferase	174	46327	3	0.24
bll1186	atpB'	Q89V70	FoF1 ATP synthase B chain	159	18962	3	0.68
bll5033	glyA	P24060	glycine hydroxymethyltransferase	153	46120	3	0.24
blr2382	lspL	Q89SL8	UDP-glucuronic acid epimerase	146	37709	3	0.31
bll2619	alkK	Q89RZ3	medium-chain-fatty-acid--CoA ligase (EC 6.2.1.-)	139	60257	3	0.18
blr0804	-	Q89W89	probable sugar kinase	134	35336	3	0.33
blr3008	-	Q89QW6	hypothetical protein	131	92903	3	0.12
blr5970	-	Q89HM0	putative sugar kinase	128	51036	3	0.22
blr7891	-	Q89CA6	2-hydroxyhepta-2,4-diene-1,7-dioate isomerase	122	30183	3	0.39
bll5397	rplB	Q89J87	50S ribosomal protein L2	116	30328	3	0.39
bll0668	gshB	Q89WL0	glutathione synthetase	112	34795	3	0.34
blr1084	-	Q89VG1	hypothetical protein	109	49669	3	0.23
blr6505	serB	Q89G42	phosphoserine phosphatase	109	32322	3	0.36
blr3796	-	Q89NP2	hypothetical protein	109	25396	3	0.48
bll5331	-	Q89JF2	hypothetical protein	108	34316	3	0.34
blr4455	-	Q89LT8	putative outer-membrane immunogenic protein precursor	106	53440	3	0.21
blr2768	fixH	H7C6J2	FixH protein	99	17133	3	0.78
blr4358	-	Q89M35	similar to N-acetyl-gamma-glutamyl-phosphate reductase	98	17957	3	0.73
bll4867	-	Q89KN7	putative outer-membrane immunogenic protein precursor	95	27188	3	0.44
bll6601	murC	Q89FU8	UDP-N-acetylmuramate-alanine ligase	90	50188	3	0.22
blr3973	-	Q89N69	probable NADP-dependent oxidoreductase	87	37502	3	0.31
bll4101	-	Q89MU1	putative NAD-dependent alcohol dehydrogenase (EC 1.1.1.1)	84	38162	3	0.30
blr4845	-	Q89KQ9	ABC transporter ATP-binding protein	79	40610	3	0.28
blr7885	-	Q89CB2	oxidoreductase	78	59752	3	0.18
bll7818	-	Q89CH9	putative acyl-CoA dehydrogenase (EC 1.3.99.-)	76	44714	3	0.25
blr2548	-	Q89S57	putative chemotaxis protein	76	59234	3	0.19
bll0326	-	Q89XI8	putative methyl-accepting chemotaxis protein	42	73771	3	0.15
bll5729	purC	Q89IB0	phosphoribosylaminoimidazole-succinocarboxamide synthase	75	29281	3	0.41
bll5267	pccA	Q89JL6	propionyl-coenzyme A carboxylase, alpha polypeptide	70	72885	3	0.15
blr5422	-	Q89J62	hypothetical protein	68	56866	3	0.19
blr4362	hom	Q89M31	homoserine dehydrogenase	66	45738	3	0.25
bll7768	-	Q89CM9	hypothetical protein	65	39457	3	0.29
bll1502	-	Q89UB5	hypothetical protein	64	103831	3	0.10
blr2629	fabI	Q89RY3	enoyl-[acyl-carrier-protein] reductase (NADH2) (EC 1.3.1.9)	64	29205	3	0.41
bll5404	rpsG	Q89J80	30S ribosomal protein S7	62	17718	3	0.74
blr3500	-	Q89PI0	hypothetical protein	58	56780	3	0.19
blr1399	metX	Q89UL7	homoserine O-acetyltransferase (EC 2.3.1.31)	58	43728	3	0.26
blr4339	-	Q89M54	hypothetical protein	57	55945	3	0.20
bll1422	kdsB	Q89UJ4	3-deoxy-manno-octulosonate cytidylyltransferase	51	26496	3	0.46
bll7821	-	Q89CH6	probable fatty oxidation complex, alpha subunit	49	74198	3	0.15
blr1496	-	Q89UC1	unknown protein	49	12996	3	1.12
blr4575	-	Q89LG9	hypothetical protein	46	49124	3	0.23
blr1383	lysA	Q89UN3	diaminopimelate decarboxylase	42	45508	3	0.25
blr4487	ntrB	Q89LQ6	two-component sensor histidine kinase	40	42632	3	0.27
bll7231	-	Q89E56	probable acetolactate synthase I (EC 4.1.3.18)	36	56809	3	0.19
bll8116	-	Q89BN2	DNA polymerase III, tau subunit	34	66214	3	0.17
blr7980	-	Q89C18	hypothetical protein	31	36549	3	0.32
bll8011	-	Q89BY7	putative hydrolase	25	48146	3	0.23
bll4278	-	Q89MB5	unknown protein	2224	27089	2	0.45
bll7149	-	Q89ED8	peptidoglycan-associated lipoprotein	1411	17912	2	0.45
bll5807	-	Q89I32	hypothetical protein	622	34776	2	0.21
bsl4751	tatA	Q89KZ7	hypothetical protein	606	8194	2	1.16
bll5890	-	Q89HU9	monocarboxylic acid permease	517	52155	2	0.14
bll1285	-	Q89UX4	unknown protein	500	13239	2	0.64
blr3451	-	Q89PM9	putative oxidoreductase	100	26525	2	0.29
blr1311	-	Q89UU8	outer membrane protein	477	27561	2	0.27
bll4359	-	Q89M34	hypothetical protein	453	14940	2	0.92
blr2485	-	P51130	rieske iron-sulfur protein	427	19040	2	0.41
blr1486	-	Q89UD1	hypothetical protein	412	24921	2	0.30
blr2290	-	Q89SW0	unknown protein	379	44303	2	0.16
blr0515	sdhB	H7C6L4	succinate dehydrogenase iron-sulfur protein subunit	377	30120	2	0.25
blr3261	cobW	Q89Q68	cobalamin synthesis protein	366	37126	2	0.20
bll7941	-	Q89C57	aminopeptidase	323	45445	2	0.16
bsr7117	rpsU	Q89EG8	30S ribosomal protein S21	323	10906	2	0.81
blr6694	-	Q89FK5	hypothetical protein	311	35280	2	0.21
blr5778	fixG	Q89I61	nitrogen fixation protein	298	54858	2	0.13
blr6566	-	Q89FY2	probable dehydrogenase	294	47554	2	0.15
blr7621	-	Q89D24	hypothetical protein	265	14552	2	0.57
blr1314	-	Q89UU5	penicillin tolerance protein	249	35239	2	0.21
bll2653	-	Q89RV9	hypothetical protein	232	33847	2	0.22
bll5918	-	Q89HS2	putative dehydrogenase	232	35333	2	0.21
bsr1310	-	Q89UU9	unknown protein	217	9712	2	0.94
bll5376	rpoA	Q89JA7	DNA-directed RNA polymerase alpha subunit	199	38035	2	0.19
bll7051	-	Q89EM2	hypothetical protein	197	58043	2	0.12
blr6671	-	Q89FM8	dehydrogenase	194	26689	2	0.28
bll5664	cooxM	Q89IH3	putative carbon monoxide dehydrogenase medium subunit	192	28468	2	0.26
blr4568	-	Q89LH6	hypothetical protein	191	27070	2	0.28
blr2930	-	Q89R42	hypothetical protein	191	43817	2	0.17
blr2767	fixG	H7C7T6	iron-sulfur cluster-binding protein	190	55689	2	0.13
blr0227	phaR	Q89XT0	PHB repressor protein	183	22619	2	0.34
bll6954	-	Q89EW6	hypothetical protein	26	37398	2	0.20
bll7124	pntB	Q89EG1	NAD(P)+ transhydrogenase beta chain	171	48273	2	0.15
bll7880	-	Q89CB7	putative oxidoreductase protein	158	25569	2	0.30
blr6579	-	Q89FX1	ABC transporter ATP-binding protein	158	33807	2	0.22
bll4806	secG	Q89KU4	Protein-export membrane protein	145	12986	2	0.65
blr4037	-	Q89N05	ABC transporter ATP-binding protein	145	27716	2	0.27
blr7477	-	Q89DG2	hypothetical protein	142	52997	2	0.14
blr5037	hemB	P45622	delta-aminolevulinic acid dehydratase	137	38843	2	0.19
blr4309	-	Q89M84	putative oxidoreductase	129	30921	2	0.24
bll4854	-	Q89KQ0	zinc metallopeptidase	128	40610	2	0.18
blr5706	rpsD	Q89ID3	30S ribosomal protein S4	127	23493	2	0.33
blr2616	gcdH	Q89RZ6	glutaryl-CoA dehydrogenase	126	44776	2	0.25
bll5108	-	Q89K11	oxidoreductase	125	29224	2	0.26
bll4962	rpsI	Q89KE5	30S ribosomal protein S9	122	17706	2	0.45
bll7092	pcaJ	Q89EJ3	3-oxoadipate CoA-transferase subunit B	122	23114	2	0.33
bll5254	-	Q89JM9	unknown protein	121	14379	2	0.57
blr4558	-	Q89LI6	probable d-3-phosphoglycerate dehydrogenase	120	35520	2	0.21
blr5995	neuA	Q89HJ5	hypothetical protein	116	32929	2	0.22
bll4583	qor	Q89LG1	quinone oxidoreductase	114	35253	2	0.21
blr1160	fadB	Q89V87	enoyl-CoA hydratase	113	80161	2	0.09
bll5655	-	Q89IH9	alcohol dehydrogenase	112	35758	2	0.21
blr7474	-	Q89DG5	hypothetical adenine-specific methylase (EC 2.1.1.72)	107	34965	2	0.21
blr0748	folC	Q89WE2	folylpolyglutamate synthase	100	47708	2	0.15
blr0447	-	Q89X67	hypothetical protein	97	21165	2	0.37
bll0493	-	Q89X29	hypothetical protein	95	12047	2	0.71
bll4698	ssb	Q89L50	single-strand DNA binding protein	95	17569	2	0.46
bll5019	ihfA	Q89K90	integration host factor alpha subunit	94	13364	2	0.63
blr0162	rpmB	Q89XZ3	50S ribosomal protein L28	94	11178	2	0.78
bll5388	rplE	Q89J96	50S ribosomal protein L5	85	21018	2	0.37
bll0785	nusA	Q89WA7	N-utilization substance protein A	82	59333	2	0.12
bll5588	-	Q89IP6	hypothetical protein	82	30895	2	0.24
blr2926	-	Q89R46	amino acid ABC transporter ATP-binding protein	81	25802	2	0.29
blr1309	acs	Q89UV0	acetyl-coenzyme A synthetase	80	69823	2	0.10
bll4816	-	Q89KT7	unknown protein	78	68856	2	0.10
blr7823	-	Q89CH4	ABC transporter ATP-binding protein	78	28756	2	0.26
blr7979	-	Q89C19	monooxygenase	76	40133	2	0.18
blr0576	-	Q89WV2	putative methyl-accepting chemotaxis protein	36	70852	2	0.10
blr2507	-	Q89S98	putative chemotaxis protein	34	70813	2	0.10
bll0812	hemH	Q89W81	probable phosphoribosylaminoimidazole-succinocarboxamide synthase	76	33736	2	0.22
bll6503	ilvI	Q89G44	acetolactate synthase III, large subunit	76	64749	2	0.11
blr0481	ffh	Q89X41	signal recognition particle protein	75	67276	2	0.11
bll4876	-	Q89KM9	probable ABC transporter permease protein	74	46605	2	0.16
bll5639	-	Q89IJ5	putative dolichol monophosphate mannose synthase	72	41490	2	0.18
blr5931	galE	Q89HQ9	UDP-galactose 4-epimerase	72	36894	2	0.20
blr4212	minD	Q89MI1	putative cell division inhibitor protein	72	29444	2	0.25
bll2362	-	Q89SN8	succinoglycan biosynthesis transport protein	68	81783	2	0.09
blr4586	-	Q89LF8	putative oxidoreductase protein	65	42595	2	0.17
blr2781	-	Q89RJ1	3-isopropylmalate dehydrogenase (EC 1.1.1.85)	65	39866	2	0.18
bll0451	sucB	Q89X64	dihydrolipoamide S-succinyltransferase (EC 2.3.1.61)	64	43471	2	0.17
bll5356	-	Q89JC7	propionyl-CoA carboxylase	64	55845	2	0.13
bll3158	-	Q89QH0	transcriptional regulatory protein GntR family	63	30251	2	0.25
blr1098	argD	Q89VE9	acetylornithine aminotransferase	62	43005	2	0.17
blr4083	fabG	Q89MV9	3-oxoacyl-(acyl carrier protein) reductase	62	25686	2	0.30
bll5978	-	Q89HL2	hypothetical protein	62	45824	2	0.16
blr6564	-	Q89FY4	putative dihydroflavonol-4-reductase (EC 1.1.1.219)	60	36792	2	0.20
blr0336	-	Q89XH8	carbon monoxide dehydrogenase large chain	58	83226	2	0.08
blr4129	-	Q89MR3	unknown protein	58	43266	2	0.17
blr4456	-	Q89LT7	putative efflux system protein	58	48675	2	0.15
blr7262	-	Q89E25	putative racemase	57	49473	2	0.15
blr5990	-	Q89HK0	putative aminotransferase	56	43632	2	0.17
bll4791	-	Q89KV9	putative NADH oxidoreductas	56	40135	2	0.18
bll5697	-	Q89IE2	putative long-chain-fatty-acid--CoA ligase (EC 6.2.1.3)	55	67663	2	0.10
bsr1382	-	Q89UN4	hypothetical protein	55	9669	2	0.94
blr3125	cycH	P45399	cytochrome C-type biogenesis protein	55	39703	2	0.18
blr7130	-	Q89EF5	two-component response regulator	54	53590	2	0.13
bll5097	aidB	Q89K21	acyl CoA dehydrogenase	52	59737	2	0.12
bll5942	-	Q89HP8	flavin-binding family monooxygenase	52	55426	2	0.13
blr0864	-	Q89W29	unknown protein	52	120617	2	0.06
blr5612	-	Q89IM2	hypothetical protein	49	56206	2	0.13
bll5455	-	Q89J29	putative acyl-CoA dehydrogenase (EC 1.3.99.2)	47	46385	2	0.16
bll7402	serC	Q89DN7	phosphoserine aminotransferase	47	42667	2	0.17
bsl5396	rpsS	Q89J88	30S ribosomal protein S19	47	10197	2	0.88
blr4410	-	Q89LY3	cold shock protein	46	24258	2	0.31
blr4490	ntrX	Q89LQ3	two-component response regulator	46	50072	2	0.14
blr1409	-	Q89UK7	probable dehydrogenase	45	27889	2	0.27
blr4307	mrcA	Q89M86	penicillin-binding protein	45	91331	2	0.08
blr5308	-	Q89JH5	anti-oxidant protein	44	24420	2	0.31
bll0564	-	Q89WW4	hypothetical protein	44	62512	2	0.11
blr6343	-	Q89GK2	probable hydrogenlyase component	43	55925	2	0.13
bll7745	-	Q89CQ1	hypothetical protein	42	62322	2	0.11
bll5071	mscL	Q89K46	mechanosensitive channel homolog	42	14667	2	0.56
bll4787	-	Q89KW3	hypothetical protein	42	19243	2	0.41
bll1351	-	Q89UR0	putative serine protease	41	34683	2	0.21
blr0680	dnaJ	P94319	chaperone protein	41	41489	2	0.18
blr1242	-	Q89V16	putative 2-pyrone-4,6-dicarboxylate hydrolase	41	32340	2	0.23
bll1317	-	Q89UU2	peroxiredoxin	40	17414	2	0.46
bll0452	sucA	Q89X63	alpha-ketoglutarate dehydrogenase	39	111487	2	0.06
blr6588	prmA	Q89FW1	ribosomal protein L11 methyltransferase	39	31552	2	0.24
bll4918	nuoB	Q89KI7	NADH ubiqionone oxidoreductase chain B	38	22237	2	0.35
blr1159	-	Q89V88	acyl-CoA thiolase	37	42174	2	0.17
bll6897	-	Q89F04	ABC transporter ATP-binding protein	36	30512	2	0.24
blr0740	rpsA	Q89WF0	30S ribosomal protein S1	35	64213	2	0.11
blr2882	-	Q89R90	probable bifunctional P-450:NADPH-P450 reductase	35	119611	2	0.06
bll7405	-	Q89DN4	hypothetical protein	34	32169	2	0.23
bll3648	-	Q89P35	probable glycosyl transferase	34	64805	2	0.11
bsl0708	rpmI	Q89WH9	50S ribosomal protein L35	34	7606	2	1.28
bll5367	-	Q89JB6	hypothetical protein	33	48705	2	0.15
bll2446	-	Q89SF4	hypothetical protein	33	18415	2	0.43
bll4778	-	Q89KX2	dihydrolipoamide dehydrogenase	33	51010	2	0.14
bll5543	-	Q89IU1	transcriptional regulatory protein LysR family	32	31574	2	0.24
blr7448	prsA	Q89DJ1	ribose-phosphate pyrophosphokinase	32	33904	2	0.22
bll0757	bdfA	Q89WD3	two-component hybrid sensor and regulator	32	94698	2	0.07
blr0533	-	Q89WZ5	hypothetical protein	31	51575	2	0.14
blr4378	-	Q89M15	dehydrogenase	31	28191	2	0.27
blr4308	prfB	Q89M85	peptide chain release factor 2	31	35436	2	0.21
blr7846	-	Q89CF1	3-hydroxyacyl-CoA dehydrogenase type II	30	26042	2	0.29
blr1769	nifH	P06117	dinitrogenase reductase protein	30	31826	2	0.23
blr1304	-	Q89UV5	dehydrogenase	30	28365	2	0.26
bll5719	purL	Q89IC0	phosphoribosylformylglycinamidine synthetase II	29	79099	2	0.09
bll6593	recN	Q89FV6	DNA repair protein	29	59247	2	0.12
blr5677	-	Q89IG2	two-component hybrid sensor and regulator	29	102703	2	0.07
bll5167	-	Q89JV2	glutathione S-transferase	28	25074	2	0.30
blr1601	-	Q89U19	ABC transporter substrate-binding protein	28	62275	2	0.11
bll5401	rpsJ	Q89J83	30S ribosomal protein S10	28	11661	2	0.74
blr0080	-	Q89Y75	unknown protein	28	82543	2	0.09
bll1439	ctpD	Q89UH8	pilus assembly protein	28	52406	2	0.14
blr7246	-	Q89E41	hypothetical protein	27	41146	2	0.18
bll3238	hyuA	Q89Q92	hydantoinase A	27	54469	2	0.13
bll4536	ilvD	Q89LK8	dihydroxy-acid dehydratase	26	65817	2	0.11
bll4777	-	Q89KX3	putative threonine synthase (EC 4.2.3.1)	23	51948	2	0.14
blr1315	thrB	Q89UU4	homoserine kinase	22	36082	2	0.20
bll7514	lpxK	Q89DC5	tetraacyldisaccharide 4-kinase	22	36829	2	0.20
bll3075	-	Q89QP9	hypothetical protein	20	35446	2	0.21
bll4690	ppiB	Q89L58	peptidyl prolyl cis-trans isomerase	20	16995	2	0.47
bll5400	rplC	Q89J84	50S ribosomal protein L3	17	25516	2	0.30
bll4978	-	Q89KC9	hypothetical protein	17	42197	2	0.17
a Nomenclature of the B. diazoefficiens USDA 110 genes according to Kaneko et al. [1] (GenBank acc. # NC_004463.1; RefSeq annotation; accessed on 23 November 2016). Proteins related to PHB metabolism are shaded in grey.
b Gene name according to the NCBI annotation with modifications (boldfaced) (GenBank acc. # NC_004463.1; RefSeq annotation; accessed on 23 November 2016).
c Protein/gene product accession number according to the UniProt database (https://www.uniprot.org/); accessed on 17 October 2023.
d Protein/gene product according to the NCBI annotation with modifications (boldfaced) (GenBank acc. # NC_004463.1; RefSeq annotation; accessed on 23 November 2016).
e Reflects the combined scores of all observed mass spectra that can be matched to amino acid sequences within a protein.
f Theorethical molecular mass.
g Number of unique peptides.
h Exponentially Modified Protein Abundance Index (EMPAI).
References
1	Kaneko, T,; Nakamura, Y; Sato, S.; Minamisawa, K.; Uchiumi, T.; Sasamoto, S.; Watanabe, A.; Idesawa, K.; Iriguchi, M.; Kawashima, K.; et al. Complete genomic sequence of nitrogen-fixing symbiotic bacterium Bradyrhizobium japonicum USDA 110. DNA Res. 2002, 9, 189–197.
